# Supplementary material for: Global patterns of allometric model parameters prediction
Source: Sci Rep. 2023 Jan 27;13:1550. doi: 10.1038/s41598-023-28843-2 (PMC9883259; doi:10.1038/s41598-023-28843-2)
Supplement: Supplementary file 1 — Supplementary Information. [file 41598_2023_28843_MOESM1_ESM.zip]

Archive with 4 entries (3 files):
- Supplement materials/Dataset references.docx
- Supplement materials/Dataset.xlsx
- Supplement materials/Supplementary materials.docx
- Supplement materials/
