# Supplementary material for: Global patterns of allometric model parameters prediction
Source: Sci Rep. 2023 Jan 27;13:1550. doi: 10.1038/s41598-023-28843-2 (PMC9883259; doi:10.1038/s41598-023-28843-2)
Supplement: Supplementary file 1 — Supplementary Information. [file 41598_2023_28843_MOESM1_ESM.zip › Supplement materials/Dataset.xlsx]

## Sheet: DBH(Text 1)
Number	Data code （Supplementary References: Text 1)	Reference	Source	Country	site		Latitude	Longitude	MAT(C)	MAP(mm)	Altitude (m)	Aspect	Slope	Vegetation	family	genus	species	a	b	Equation form	a	b	Equation form	Tree component	R2	R	sample	Diameter range(min)	Diameter range(max)	AGE	density	soc	clay
1	1	Ai, X.R. and Shen, Z.K., 2001(in Chinese).	CNKI	China	Hubei	Changlinggang Forest Farm	30.8	110.05	8.9	1800	1650	140	1.12569	planted	Pinaceae	Larix	Larix kaempferi	0.3084	1.884	W=a*D^b	-1.17636	1.884	LnW=a+b*lnD	aboveground	0.9533		50	11.3	21.6	13		7.4	22
2	2	Ai, X.R. and Zhou, G.L., 1996(in Chinese).	CNKI	China	Hubei	Ganxishan Forest Farm	30.233	108.854	10.3	1320	1400	176	5.25318	planted	Taxodiaceae	Cunninghamia	Cunninghamia lanceolata	0.0697	2.4653	W=a*D^b	-2.66355	2.4653	LnW=a+b*lnD	aboveground	0.9851		20	8.1	16.4	24	1590	7.4	22
3	2	Ai, X.R. and Zhou, G.L., 1996(in Chinese).	CNKI	China	Hubei	Ganxishan Forest Farm	30.233	108.854	10.3	1320	1400	176	5.25318	planted	Taxodiaceae	Cunninghamia	Cunninghamia lanceolata	0.006	3.3691	W=a*D^b	-5.116	3.3691	LnW=a+b*lnD	aboveground	0.9955		20	8.2	16.2	24	1665	7.4	22
4	3	Ai, X.R. et al., 1998(in Chinese).	CNKI	China	Hubei	Longhedong Watershed	30.417	109.417	16.3	1500	465	255	8.76861	planted	Pinaceae	Pinus	Pinus massoniana	0.2276	2.1224	W=a*D^b	-1.48017	2.1224	LnW=a+b*lnD	aboveground	0.9754		20	5.9	13.9	28	2400-8800	7.4	22
5	4	Ai, X.R. et al., 2011(in Chinese).	CNKI	China	Hubei	Ganxishan and Fubaoshan Forest Farms	30.238	109.233	13.7	1470	1465	255	7.47051	planted	Taxodiaceae	Cryptomeria	Cryptomeria fortunei	0.3077	2.0333	W=a*D^b	-1.17863	2.0333	LnW=a+b*lnD	aboveground	0.9556		24	12.5	23.2	young growth-mature forest	1100-2933	7.4	22
6	5	Bai, Y.Q. and Zhan, H.Z., 1980(in Chinese).	CNKI	China	Heilongjiang	Liangshui Nature Reserve	47.181	127.889	-0.3	649	494	43	0.595729	planted	Pinaceae	Larix	Larix gmelinii	0.0173	3.17471	W=a*D^b	-4.05705	3.17471	LnW=a+b*lnD	aboveground	0.965		8	8.2	22	25	1160	12.6	23
7	6	Bao, X.C.et al., 1984(in Chinese).	CNKI	China	Beijing	Xishan Forest Park	39.9	116.417	12	607	300	130	0.476553	planted	Fagaceae	Quercus	Quercus variabilis	0.161281	2.36595	W=a*D^b	-1.82461	2.36595	LnW=a+b*lnD	aboveground	0.979477		10	3.1	10.3	26	2933	4.2	17
8	7	Cao, J.X.et al., 2012(in Chinese).	CNKI	China	Beijing	Jiuduhe Township	40.358	116.425	9	600	248	112	5.69647	planted	Pinaceae	Pinus	Pinus tabuliformis	0.078	2.481	W=a*D^b	-2.55105	2.481	LnW=a+b*lnD	aboveground	0.986		24	6.2	13.3	25	1425	6.5	21
9	7	Cao, J.X.et al., 2012(in Chinese).	CNKI	China	Beijing	Jiuduhe Township	40.358	116.425	9	600	255	112	5.69647	planted	Pinaceae	Pinus	Pinus tabuliformis	0.052	2.583	W=a*D^b	-2.95651	2.583	LnW=a+b*lnD	aboveground	0.997		24	12.7	22.9	65	1275	6.5	21
10	7	Cao, J.X.et al., 2012(in Chinese).	CNKI	China	Beijing	Jiuduhe Township	40.358	116.425	9	600	435	112	5.69647	planted	Pinaceae	Pinus	Pinus tabuliformis	0.115	2.284	W=a*D^b	-2.16282	2.284	LnW=a+b*lnD	aboveground	0.997		24	13.5	30.1	105	1025	6.5	21
11	8	Chai, B.F.et al., 1999(in Chinese).	CNKI	China	Shanxi	Yancun Watershed	37.56	111.35	9	500	1350	177	7.75119	planted	Pinaceae	Larix	Larix principis-rupprechtii	0.168596	1.9874	W=a*D^b	-1.78025	1.9874	LnW=a+b*lnD	aboveground		0.8683	18	4.7	10.2	25	＞4000	6.5	21
12	9	Chen, C.G., 1981(in Chinese).	CNKI	China	Heilongjiang	Dailing Forest Region	47.034	129.025	1.7	624	348	90	0.362849	planted	Pinaceae	Pinus	Pinus koraiensis	0.075	2.3153	W=a*D^b	-2.59027	2.3153	LnW=a+b*lnD	aboveground		0.9595		2.6	14	young growth-half-mature forest		12.6	23
13	9	Chen, C.G., 1981(in Chinese).	CNKI	China	Heilongjiang	Dailing Forest Region	47.034	129.025	1.7	624	348	90	0.362849	planted	Pinaceae	Pinus	Pinus koraiensis	0.073	2.32	W=a*D^b	-2.6173	2.32	LnW=a+b*lnD	aboveground		0.954		2.2	13.2	young growth-half-mature forest		12.6	23
14	9	Chen, C.G., 1981(in Chinese).	CNKI	China	Liaoning	East Liaoning Province	40.8	124.658	6.6	1082	303	255	6.7223	planted	Pinaceae	Pinus	Pinus koraiensis	0.147	2.099	W=a*D^b	-1.91732	2.099	LnW=a+b*lnD	aboveground		0.9043		1.8	13.6	young growth-half-mature forest		19.5	23
15	9	Chen, C.G., 1981(in Chinese).	CNKI	China	Liaoning	East Liaoning Province	40.8	124.658	6.6	1082	303	255	6.7223	planted	Pinaceae	Pinus	Pinus koraiensis	0.0725	2.21535	W=a*D^b	-2.62417	2.21535	LnW=a+b*lnD	aboveground		0.9703		1	11.1	young growth-half-mature forest		19.5	23
16	9	Chen, C.G., 1981(in Chinese).	CNKI	China	Heilongjiang	Maorshan Forest Farm	45.375	127.533	2.2	656	300	255	5.89668	planted	Pinaceae	Pinus	Pinus koraiensis	0.1	1.9744	W=a*D^b	-2.30259	1.9744	LnW=a+b*lnD	aboveground		0.9959		7	16.8	young growth-half-mature forest		8.2	18
17	9	Chen, C.G., 1981(in Chinese).	CNKI	China	Jilin	West Jilin Province	44.167	125.692	4.7	611	200	106	0.805313	planted	Pinaceae	Pinus	Pinus koraiensis	0.0324	2.3565	W=a*D^b	-3.4296	2.3565	LnW=a+b*lnD	aboveground		0.9666		7.2	16.7	young growth-half-mature forest		19.5	23
18	9	Chen, C.G., 1981(in Chinese).	CNKI	China	Jilin	Eest Jilin Province	41.8	126.9	5	826	350	137	4.40212	planted	Pinaceae	Pinus	Pinus koraiensis	0.02249	2.5102	W=a*D^b	-3.79468	2.5102	LnW=a+b*lnD	aboveground		0.9903		3.9	16	young growth-half-mature forest		7.4	22
19	11	Chen, Q.C., 1993(in Chinese).	CNKI	China	Zhejiang	Jiande Forest Farm	29.4	119.517	16.9	450	1502	119	5.24903	natural	Fagaceae	Cyclobalanopsis	Cyclobalanopsis glauca	0.072975	2.6855	W=a*D0^b	-2.61764	2.6855	LnW=a+b*lnD	aboveground		0.9915	20	2	6			14.5	20
20	11	Chen, Q.C., 1993(in Chinese).	CNKI	China	Zhejiang	Jiande Forest Farm	29.4	119.517	16.9	450	1502	119	5.24903	natural			Deciduous Quercus trees	0.062255	2.8269	W=a*D0^b	-2.77652	2.8269	LnW=a+b*lnD	aboveground		0.978	20	2	6			14.5	20
21	12	Chen, W.R., 2000(in Chinese).	CNKI	China	Fujian	Huangfang Township	26.8	116.783	16.8	1950	450	130	4.4658	planted	Styracaceae	Alniphyllum	Alniphyllum fortunei	1.3189	1.3645	W=a*D^b	0.276798	1.3645	LnW=a+b*lnD	aboveground		0.994	30	1.1	15.4	17	2150	14.5	20
22	13	Chen, X.G., 2007(in Chinese).	CNKI	China	Fujian	Jingxi Township	26.5	119.433	19.9	1688	325	255	4.48697	planted	Taxodiaceae	Cunninghamia	Cunninghamia lanceolata	0.0352	2.6433	W=a*D^b	-3.34671	2.6433	LnW=a+b*lnD	aboveground	0.9763		20	8.7	21.7	20	1600-2785	12.4	48
23	14	Chen, C.G. and Guo, X.F., 1984(in Chinese).	CNKI	China	Jilin	Hongshi Forest Farm	42.43	128.13	2.7	679	650	15	0.480457	natural	Pinaceae	Abies	Abies fabri	0.0763	2.4578	W=a*D^b	-2.57308	2.4578	LnW=a+b*lnD	aboveground		0.9954	20	1	45	mature forest-over-mature forest		15.9	15
24	14	Chen, C.G. and Guo, X.F., 1984(in Chinese).	CNKI	China	Jilin	Hongshi Forest Farm	42.43	128.13	2.7	679	650	15	0.480457	natural	Sapindaceae	Acer	Acer mono	1.5554	1.658	W=a*D^b	0.441733	1.658	LnW=a+b*lnD	aboveground		0.8258	19	1	45	mature forest-over-mature forest		15.9	15
25	14	Chen, C.G. and Guo, X.F., 1984(in Chinese).	CNKI	China	Jilin	Hongshi Forest Farm	42.43	128.13	2.7	679	650	15	0.480457	natural	Betulaceae	Betula	Betula platyphylla	0.1905	2.2432	W=a*D^b	-1.6581	2.2432	LnW=a+b*lnD	aboveground		0.997	9	1	50	mature forest-over-mature forest		15.9	15
26	14	Chen, C.G. and Guo, X.F., 1984(in Chinese).	CNKI	China	Jilin	Hongshi Forest Farm	42.43	128.13	2.7	679	650	15	0.480457	natural	Pinaceae	Larix	Larix gmelinii	0.0275	2.798	W=a*D^b	-3.59357	2.798	LnW=a+b*lnD	aboveground		0.9956	22	1	80	mature forest-over-mature forest		15.9	15
27	14	Chen, C.G. and Guo, X.F., 1984(in Chinese).	CNKI	China	Jilin	Hongshi Forest Farm	42.43	128.13	2.7	679	650	15	0.480457	natural	Salicaceae	Populus	Populus davidiana	0.5046	1.9615	W=a*D^b	-0.683989	1.9615	LnW=a+b*lnD	aboveground		0.9534	12	1	40	mature forest-over-mature forest		15.9	15
28	14	Chen, C.G. and Guo, X.F., 1984(in Chinese).	CNKI	China	Jilin	Hongshi Forest Farm	42.43	128.13	2.7	679	650	15	0.480457	natural	Salicaceae	Populus	Populus ussuriensis	0.40356	2.0271	W=a*D^b	-0.90743	2.0271	LnW=a+b*lnD	aboveground		0.9998		1	100	mature forest-over-mature forest		15.9	15
29	14	Chen, C.G. and Guo, X.F., 1984(in Chinese).	CNKI	China	Jilin	Hongshi Forest Farm	42.43	128.13	2.7	679	650	15	0.480457	natural	Fagaceae	Quercus	Quercus mongolica	0.27009	2.24291	W=a*D^b	-1.309	2.24291	LnW=a+b*lnD	aboveground		0.997	14	1	74	mature forest-over-mature forest		15.9	15
30	14	Chen, C.G. and Guo, X.F., 1984(in Chinese).	CNKI	China	Jilin	Hongshi Forest Farm	42.43	128.13	2.7	679	650	15	0.480457	natural	Tiliaceae	Tilia	Tilia amurensis	0.0393	2.5292	W=a*D^b	-3.23653	2.5292	LnW=a+b*lnD	aboveground		0.995	11	1	70	mature forest-over-mature forest		15.9	15
31	14	Chen, C.G. and Guo, X.F., 1984(in Chinese).	CNKI	China	Jilin	Hongshi Forest Farm	42.43	128.13	2.7	679	650	15	0.480457	natural	Ulmaceae	Ulmus	Ulmus davidiana var. japonica	0.01342	2.75182	W=a*D^b	-4.31101	2.75182	LnW=a+b*lnD	aboveground		0.9956	16	1	60	mature forest-over-mature forest		15.9	15
32	16	Chen, C.G. and Zhu, J.F., 1989(in Chinese).	CNKI	China	Heilongjiang	Xiaoxing'anling Forest Region	47.908	128.967	0.6	647	650	246	1.66672	planted	Pinaceae	Pinus	Pinus koraiensis	0.0753	2.3153	W=a*D^b	-2.58628	2.3153	LnW=a+b*lnD	aboveground		0.9595		1	21	young growth-half-mature forest	＜5000	16.5	22
33	16	Chen, C.G. and Zhu, J.F., 1989(in Chinese).	CNKI	China	Jilin	Changbaishan Nature Reserve	42.276	127.998	1.6	720	900	255	1.22548	planted	Pinaceae	Pinus	Pinus koraiensis	0.2324	1.7813	W=a*D^b	-1.4593	1.7813	LnW=a+b*lnD	aboveground		0.9515		1	24	young growth-half-mature forest	＜5000	7.4	22
34	16	Chen, C.G. and Zhu, J.F., 1989(in Chinese).	CNKI	China	Jilin	Changbaishan Nature Reserve	42.276	127.998	1.6	720	900	255	1.22548	planted	Pinaceae	Pinus	Pinus koraiensis	0.0622	2.4175	W=a*D^b	-2.7774	2.4175	LnW=a+b*lnD	aboveground		0.968		1	22	young growth-half-mature forest	＜5000	7.4	22
35	16	Chen, C.G. and Zhu, J.F., 1989(in Chinese).	CNKI	China	Jilin	Linjiang City	41.8	126.9	5	826	350	137	4.40212	planted	Pinaceae	Pinus	Pinus koraiensis	0.0421	2.2608	W=a*D^b	-3.16771	2.2608	LnW=a+b*lnD	aboveground		0.9968		1	36	young growth-half-mature forest		7.4	22
36	16	Chen, C.G. and Zhu, J.F., 1989(in Chinese).	CNKI	China	Heilongjiang	Xiaoxing'anling Forest Region	47.908	128.967	0.6	647	650	246	1.66672	planted	Pinaceae	Pinus	Pinus koraiensis	0.0796	2.21838	W=a*D^b	-2.53074	2.21838	LnW=a+b*lnD	aboveground		0.954		1	24	young growth-half-mature forest	＜5000	16.5	22
37	16	Chen, C.G. and Zhu, J.F., 1989(in Chinese).	CNKI	China	Heilongjiang	Xiaoxing'anling Forest Region	47.908	128.967	0.6	647	650	246	1.66672	planted	Pinaceae	Pinus	Pinus koraiensis	0.0678	2.406	W=a*D^b	-2.69119	2.406	LnW=a+b*lnD	aboveground		0.9608		1	23	young growth-half-mature forest	＞5000	16.5	22
38	16	Chen, C.G. and Zhu, J.F., 1989(in Chinese).	CNKI	China	Jilin	Changbaishan Nature Reserve	42.276	127.998	1.6	720	900	255	1.22548	planted	Pinaceae	Pinus	Pinus koraiensis	0.0726	2.2351	W=a*D^b	-2.62279	2.2351	LnW=a+b*lnD	aboveground		0.9924		1	22	young growth-half-mature forest	＜5000	7.4	22
39	16	Chen, C.G. and Zhu, J.F., 1989(in Chinese).	CNKI	China	Jilin	Changbaishan Nature Reserve	42.276	127.998	1.6	720	900	255	1.22548	planted	Pinaceae	Pinus	Pinus koraiensis	0.0724	2.1956	W=a*D^b	-2.62555	2.1956	LnW=a+b*lnD	aboveground		0.9738		1	20	young growth-half-mature forest	＞5000	7.4	22
40	18	Chen, L.Z.et al., 1984b(in Chinese).	CNKI	China	Beijing	Xishan Forest Park	39.9	116.417	12	607	325	130	0.476553	planted	Pinaceae	Pinus	Pinus tabuliformis	0.343558	1.629	W=a*D^b	-1.0684	1.629	LnW=a+b*lnD	aboveground		0.913	16	3	12	28	1700	4.2	17
41	19	Chen, L.Z.et al., 1986a(in Chinese).	CNKI	China	Beijing	Xishan Forest Park	39.9	116.417	12	607	200	130	0.476553	planted	Cupressaceae	Platycladus	Platycladus orientalis	0.16982	1.92	W=a*D^b	-1.77302	1.92	LnW=a+b*lnD	aboveground		0.988	10	3	10.2	31	3050	4.2	17
42	20	Chen, X.Y.et al., 1993a(in Chinese).	CNKI	China	Hunan	Gaoyi Township	26.956	110.029	16.2	1300	250	255	2.87424	natural	Juglandaceae	Engelhardia	Engelhardia roxburghiana	0.735299	1.6369	W=a*D^b	-0.307478	1.6369	LnW=a+b*lnD	aboveground		0.972	20	7.6	22.8	20-33	1019	11.2	21
43	21	Chen, Z.H.et al., 1993b(in Chinese).	CNKI	China	Guangdong	Heishiding Nature Reserve	23.45	111.883	19.6	1744	380	255	7.34098	natural			Mixed species (D≥10cm)	0.0532	2.694	W=a*D^b	-2.9337	2.694	LnW=a+b*lnD	aboveground		0.924	15	11	31.8	100	4360	12.6	46
44	21	Chen, Z.H.et al., 1993b(in Chinese).	CNKI	China	Guangdong	Heishiding Nature Reserve	23.45	111.883	19.6	1744	380	255	7.34098	natural			Mixed species (10cm>D≥3.2cm)	0.0799	2.604	W=a*D^b	-2.52698	2.604	LnW=a+b*lnD	aboveground		0.981	14	3.2	10	100	4360	12.6	46
45	21	Chen, Z.H.et al., 1993b(in Chinese).	CNKI	China	Guangdong	Heishiding Nature Reserve	23.45	111.883	19.6	1744	380	255	7.34098	natural			Mixed species (D<3.2cm)	0.0896	2.492	W=a*D^b	-2.4124	2.492	LnW=a+b*lnD	aboveground		0.935	16	2	3.2	100	4360	12.6	46
46	22	Cheng, T.R.et al., 2007(in Chinese).	CNKI	China	Gansu	Xiaolong Mountain	34.476	106.553	11.3	641	1800	255	15.2173	planted	Pinaceae	Larix	Larix kaempferi	-2.7707	2.4048	LNw=a+b*lnD	-2.7707	2.4048	LnW=a+b*lnD	aboveground		0.9944	73	6.3	31.5	8-65	450-6375	9.8	19
47	22	Cheng, T.R.et al., 2007(in Chinese).	CNKI	China	Gansu	Xiaolong Mountain	34.476	106.553	11.3	641	1800	255	15.2173	planted	Pinaceae	Pinus	Pinus armandii	-3.148	2.4567	LNw=a+b*lnD	-3.148	2.4567	LnW=a+b*lnD	aboveground		0.9872	86	4	38.3	14-57	398-16760	9.8	19
48	22	Cheng, T.R.et al., 2007(in Chinese).	CNKI	China	Gansu	Xiaolong Mountain	34.476	106.553	11.3	641	1800	255	15.2173	planted	Pinaceae	Pinus	Pinus armandii	-2.8101	2.2933	LNw=a+b*lnD	-2.8101	2.2933	LnW=a+b*lnD	aboveground		0.9919	121	2.3	40	12-72	429-23333	9.8	19
49	22	Cheng, T.R.et al., 2007(in Chinese).	CNKI	China	Gansu	Xiaolong Mountain	34.476	106.553	11.3	641	2400	255	15.2173	planted	Pinaceae		Generalized	-2.7745	2.3188	LNw=a+b*lnD	-2.7745	2.3188	LnW=a+b*lnD	aboveground		0.9899	57	5.5	45.7	10-69	450-5300	9.8	19
50	22	Cheng, T.R.et al., 2007(in Chinese).	CNKI	China	Gansu	Xiaolong Mountain	34.476	106.553	11.3	641	1450	255	15.2173	planted	Fagaceae	Quercus	Quercus aliena var. acutiserrata	-2.9678	2.5264	LNw=a+b*lnD	-2.9678	2.5264	LnW=a+b*lnD	aboveground		0.9851	178	3.8	47.7	20-81	371-1990	9.8	19
51	22	Cheng, T.R.et al., 2007(in Chinese).	CNKI	China	Gansu	Xiaolong Mountain	34.476	106.553	11.3	641	1450	255	15.2173	planted	Fagaceae	Quercus	Quercus variabilis	-2.8739	2.3952	LNw=a+b*lnD	-2.8739	2.3952	LnW=a+b*lnD	aboveground		0.9934	87	3.3	46.3	20-84	509-2674	9.8	19
52	22	Cheng, T.R.et al., 2007(in Chinese).	CNKI	China	Gansu	Xiaolong Mountain	34.476	106.553	11.3	641	2050	255	15.2173	natural			Generalized	-2.9492	2.504	LNw=a+b*lnD	-2.9492	2.504	LnW=a+b*lnD	aboveground		0.9889	92	5.1	44.2	6-70	204-9250	9.8	19
53	22	Cheng, T.R.et al., 2007(in Chinese).	CNKI	China	Gansu	Xiaolong Mountain	34.476	106.553	11.3	641	1950	255	15.2173	natural			Generalized	-2.397	2.3157	LNw=a+b*lnD	-2.397	2.3157	LnW=a+b*lnD	aboveground		0.9846	107	3.8	43.1	22-75	311-1716	9.8	19
54	23	Cheng, Y.et al., 2009(in Chinese).	CNKI	China	Fujian	Fuzhou Forest Park	26.184	119.434	19.4	1414	60	40	4.98214	planted	Theaceae	Schima	Schima superba	0.0627	2.6805	W=a*D^b	-2.76939	2.6805	LnW=a+b*lnD	aboveground		0.9766	13	4.5	36.2	50	1788	12.4	48
55	24	Cui, W.et al., 2013(in Chinese).	CNKI	China	Inner Mongolia	Songling Forest Region	57.275	124.658	-4.1	600	300	252	5.94661	planted	Betulaceae	Betula	Betula platyphylla	0.062	2.507	W=a*D^b	-2.78062	2.507	LnW=a+b*lnD	aboveground	0.973			3.8	6.5	25	1300-2800	20.2	6
56	24	Cui, W.et al., 2013(in Chinese).	CNKI	China	Inner Mongolia	Songling Forest Region	57.275	124.658	-4.1	600	300	252	5.94661	planted	Pinaceae	Larix	Larix gmelinii	0.014	2.851	W=a*D^b	-4.2687	2.851	LnW=a+b*lnD	aboveground	0.962			3.1	12.3	25	1300-1800	20.2	6
57	25	Dai, H.J.et al., 2013(in Chinese).	CNKI	China	Jilin	Jiaohe Forest Region	43.963	127.74	3.8	750	488	255	4.98594	natural	Pinaceae	Pinus	Pinus koraiensis	0.035	2.673	W=a*D^b	-3.35241	2.673	LnW=a+b*lnD	aboveground		0.996	11	8.4	44	mature forest-over-mature forest		7.4	22
58	25	Dai, H.J.et al., 2013(in Chinese).	CNKI	China	Jilin	Jiaohe Forest Region	43.963	127.74	3.8	750	488	255	4.98594	natural	TIliaceae	Tilia	Tilia amurensis	0.121	2.35	W=a*D^b	-2.11196	2.35	LnW=a+b*lnD	aboveground		0.987	10	7	42.2	mature forest-over-mature forest		7.4	22
59	27	Dang, C.L. and Wu, Z.L., 1992(in Chinese).	CNKI	China	Yunnan	Xiaoheijiang Watershed	23.2	100.85	19.4	1250	930	137	4.79156				Generalized	0.0835	2.3804	W=a*D^b	-2.48291	2.3804	LnW=a+b*lnD	aboveground		0.9764	52	2	14	12	5228	14.5	20
60	27	Dang, C.L. and Wu, Z.L., 1992(in Chinese).	CNKI	China	Yunnan	Xiaoheijiang Watershed	23.2	100.85	19.4	1250	930	137	4.79156				Generalized	0.080443	2.5142	W=a*D^b	-2.52021	2.5142	LnW=a+b*lnD	aboveground		0.985	56	4	40	42	2030	14.5	20
61	29	Dang, C.L.et al., 1992(in Chinese).	CNKI	China	Yunnan	Niuda Forest Farm	24.867	102.65	15.4	1006	1700	49	6.0002	natural	Pinaceae	Pinus	Pinus yunnanensis	0.0238	2.7308	W=a*D^b	-3.73807	2.7308	LnW=a+b*lnD	aboveground		0.9588	20	3.5	10.3	10-15		9.8	23
62	29	Dang, C.L.et al., 1992(in Chinese).	CNKI	China	Yunnan	Niuda Forest Farm	24.867	102.65	15.4	1006	1700	49	6.0002	natural	Pinaceae	Pinus	Pinus yunnanensis	0.0527	2.6224	W=a*D^b	-2.94314	2.6224	LnW=a+b*lnD	aboveground		0.9776	13	5	18	20-30		9.8	23
63	30	Dang, C.L.et al., 1997(in Chinese).	CNKI	China	Yunnan	Bannahe Nature Reserve	22.167	100.633	20	1500	720	64	14.3367	natural			Mixed species (D>10cm)	0.059177	2.5681	W=a*D^b	-2.82722	2.5681	LnW=a+b*lnD	aboveground		0.9997	17	12	40	mature forest-over-mature forest		12.6	46
64	31	Ding, Z.F.et al., 2009(in Chinese).	CNKI	China	Anhui	Xiaokeng Watershed	30.383	117.725	16.4	1550	350	178	2.59742	natural			Generalized	0.2993	2.0738	W=a*D^b	-1.20631	2.0738	LnW=a+b*lnD	aboveground	0.9338		21	6.2	34.1	20、28、36、48		30.7	50
65	32	Ding, B.Y. and Sun, J.H., 1989(in Chinese).	CNKI	China	Heilongjiang	Maorshan Forest Farm	45.375	127.533	2.2	656	400	255	5.89668	planted	Pinaceae	Pinus	Pinus koraiensis	0.06632	2.30422	W=a*D^b	-2.71326	2.30422	LnW=a+b*lnD	aboveground		0.9897	20	6	20	27	2475	8.2	18
66	33	Dong, L.H.et al., 2012(in Chinese).	CNKI	China	Heilongjiang	Changbai and Xiaoxing'anling Mountains	45.858	129.216	2.9	592	500	83	1.02845	planted	Pinaceae	Pinus	Pinus koraiensis	0.2064	2.1169	W=a*D^b	-1.57794	2.1169	LnW=a+b*lnD	aboveground	0.957		31	8	33	27-46	700-1585	10	22
67	34	Dong, L.H.et al., 2013(in Chinese).	CNKI	China	Heilongjiang	Mengjiagang Forest Farm	46.426	130.711	3	557	225	214	1.70531	planted	Pinaceae	Pinus	Pinus koraiensis	-2.5163	2.4181	LNw=a+b*lnD	-2.5163	2.4181	LnW=a+b*lnD	aboveground	0.9186		45	12.3	27.3	near-mature forest		12.6	23
68	35	Du, H.et al., 2013(in Chinese).	CNKI	China	Guangxi	East Guangxi Province	23.683	109.433	19.8	1700	300	107	1.48212	planted	Pinaceae	Pinus	Pinus massoniana	0.172	2.203	W=a*D^b	-1.76026	2.203	LnW=a+b*lnD	aboveground	0.989		21	2	38	5，15，21，32，60		9.8	25
69	36	Fang, W. and Wang, G.Q., 1989.	CNKI	China	Henan	Xiaojing Township	35.192	113.075	14.1	597	157	174	0.342173	planted	Salicaceae	Populus	Populus tomentosa	0.0756	2.5543	W=a*D^b	-2.5823	2.5543	LnW=a+b*lnD	aboveground		0.9862	10	9.3	34.5	18	173-909	6	18
70	37	Fan, S.H.et al., 2010(in Chinese).	CNKI	China	Shanxi	Xuejiazhuang Forest Farm	39.033	112.1	7.5	410	1230	255	4.23696	planted	Salicaceae	Populus	Populus xiaohei	0.025	2.655	W=a*D^b	-3.68888	2.655	LnW=a+b*lnD	aboveground		0.895	20	9.3	39.6	23，27	250-1000	6.5	21
71	38	Gao, C.J.et al., 2012(in Chinese).	CNKI	China	Yunnan	Yuanmou Ecological Station	25.667	101.867	21.9	634	1120	255	1.72188	planted	Leguminosae	Acacia	Acacia auriculiformis	0.27	2.181	W=a*D^b	-1.30933	2.181	LnW=a+b*lnD	aboveground	0.961		20	2.3	10	9		10	22
72	38	Gao, C.J.et al., 2012(in Chinese).	CNKI	China	Yunnan	Yuanmou Ecological Station	25.667	101.867	21.9	634	1120	255	1.72188	planted	Meliaceae	Azadirachta	Azadirachta indica	0.147	2.235	W=a*D^b	-1.91732	2.235	LnW=a+b*lnD	aboveground	0.979		20	1.5	9.2	9		10	22
73	39	Gao, H.Y.et al., 2013(in Chinese).	CNKI	China	Guangdong	Tianjingshan Forest Farm	24.759	113.109	17.1	1800	340	158	4.75144	planted	Taxodiaceae	Cunninghamia	Cunninghamia lanceolata	0.0517	2.5265	W=a*D^b	-2.9623	2.5265	LnW=a+b*lnD	aboveground	0.993		8	5	36.3	27	1322	12	47
74	40	Gao, H.Y.et al., 2009(in Chinese).	CNKI	China	Hebei	Mulan Forest Region	42.125	116.883	1.7	470	1050	94	1.42009	planted	Pinaceae	Pinus	Pinus tabuliformis	0.0096661	3.0907	W=a*D^b	-4.63913	3.0907	LnW=a+b*lnD	aboveground	0.9762		20	5	20.3	9-48		4.3	24
75	41	Guan, H.S. and Liu, Y.L., 1993(in Chinese).	CNKI	China	Tibet	One River and Two Streams Middle Watershed	29.83	90.79	7.5	474	3775	255	10.2037	planted	Salicaceae	Populus	Multi Populus species	0.104251	2.28777	W=a*D^b	-2.26096	2.28777	LnW=a+b*lnD	aboveground		0.985	43	6.4	16.9	10-19	2070-4230	30.2	20
76	42	Guo, L.Q. and Xiao, Y., 1989(in Chinese).	CNKI	China	Shanxi	Guandi Mountain	37.867	111.483	2.8	542	2016	213	1.07177	natural	Pinaceae	Larix	Larix principis-rupprechtii	0.06406	2.53667	W=a*D^b	-2.74794	2.53667	LnW=a+b*lnD	aboveground		0.9959	44	4	28	young growth-half-mature forest		6.5	21
77	43	Guo, X.Y.et al., 2013(in Chinese).	CNKI	China	Shanghai	Guangming Community	30.867	121.767	15.7	1162	5	49	0.047468	planted	Rosaceae	Amygdalus	Amygdalus persica	0.0189	2.202	W=a*D0^b	-3.96859	2.202	LnW=a+b*lnD	aboveground		0.966	21	3.2	23.1	3-15	900
78	44	He, F.et al., 1990(in Chinese).	CNKI	China	Hunan	Qingtianping Forest Farm	29.187	109.84	15.5	1445	700	255	6.77779	planted	Euphorbiaceae	Vernicia	Vernicia fordii	0.00267745	3.15941	W=a*D^b	-5.92289	3.15941	LnW=a+b*lnD	aboveground		0.96921	20	1	16	1-20		11.6	23
79	45	Hong, Y.C.et al., 2010(in Chinese).	CNKI	China	Fujian	Chihu Forest Farm	24.73	118.551	21.4	1096	50	42	0.70943	planted	Casuarinaceae	Casuarina	Casuarina equisetifolia	0.201	2.221	W=a*D^b	-1.60445	2.221	LnW=a+b*lnD	aboveground	0.918		33	1.7	19.2	3-30	2310-3228
80	46	Hu, J.R.et al., 2011(in Chinese).	CNKI	China	Fujian	Wuyi Forest Farm	25.25	117.583	20.3	1509	292	144	8.41014	planted	Pinaceae	Pinus	Pinus massoniana	0.1667	2.2693	W=a*D^b	-1.79156	2.2693	LnW=a+b*lnD	aboveground		0.9611	31	13	27.8	31-39		11.2	21
81	47	Huang, D.C., 1986(in Chinese).	CNKI	China	Sichuan	Hongya Forest Farm	29.91	103.37	12.5	1686	1200	4	0.465105	planted	Taxodiaceae	Cryptomeria	Cryptomeria fortunei	0.2907	1.738	W=a*D^b	-1.23546	1.738	LnW=a+b*lnD	aboveground	0.9433		20	10	26	16-18	1725-2235	14.5	20
82	49	Huang, Z.Z. and Bi, J., 1992(in Chinese).	CNKI	China	Hebei	Menjiazhuang Township	38.43	113.89	8.3	750	840	249	3.62907	planted	Leguminosae	Robinia	Robinia pseudoacacia	-2.0956	2.23106	LNw=a+b*lnD	-2.0956	2.23106	LnW=a+b*lnD	aboveground		0.988	420	1.7	8.5	3-15	437-7214	6.5	21
83	52	Huang, T.et al., 2000(in Chinese).	CNKI	China	Jiangxi	Nianzhu Forest Farm	27.578	114.563	16.8	1591	235	131	3.65671	planted	Magnoliaceae	Liriodendron	Liriodendron chinense	0.097843	2.41457	W=a*D^b	-2.32439	2.41457	LnW=a+b*lnD	aboveground		0.998219	7	4.7	17.4	9	1450	0	0
84	53	Huang, Y.Q.et al., 2001(in Chinese).	CNKI	China	Guangdong	Donghai Forest Farm	21.033	110.365	24.5	1850	9	165	0.128024	planted	Myrtaceae	Eucalyptus	Eucalyptus urophylla	0.05165	2.86136	W=a*D^b	-2.96327	2.86136	LnW=a+b*lnD	aboveground	0.98758		30	4.7	7.1	1-6		10.2	23
85	55	Huo, C.F.et al., 2011(in Chinese).	CNKI	China	Liaoning	Binglashan Forest Farm	42.5	125	5.2	685	550	255	4.55351	natural	Fagaceae	Quercus	Quercus mongolica	0.004	3.053	W=a*D^b	-5.52146	3.053	LnW=a+b*lnD	aboveground	0.766			9.9	38.4	20，32，55		19.5	23
86	56	Ji, Y.H.et al., 1997(in Chinese).	CNKI	China	Jiangsu	Xinjie Township	32.677	120.786	14.7	999	5	0	0	planted	Taxodiaceae	Metasequoia	Metasequoia glyptostroboides	-2.1002	2.1561	LNw=a+b*lnD	-2.1002	2.1561	LnW=a+b*lnD	aboveground		0.9847	20	3.2	24.8	6-19	1667	6	18
87	56	Ji, Y.H.et al., 1997(in Chinese).	CNKI	China	Jiangsu	Chahe Township	32.356	120.931	14.8	1024	3	0	0	planted	Taxodiaceae	Metasequoia	Metasequoia glyptostroboides	-1.8081	2.0712	LNw=a+b*lnD	-1.8081	2.0712	LnW=a+b*lnD	aboveground		0.9879	15	1.9	15.8	5-15	1667	11.2	21
88	57	Jia, K.X.et al., 2006(in Chinese).	CNKI	China	Yunnan	Menglong Township	21.721	100.787	22.8	1370	1000	255	1.04306	planted	Euphorbiaceae	Hevea	Hevea brasiliensis	0.0667	2.6229	W=a*D^b	-2.70755	2.6229	LnW=a+b*lnD	aboveground		0.9827	7	7.8	12.7	14	450-550	25	55
89	57	Jia, K.X.et al., 2006(in Chinese).	CNKI	China	Yunnan	Guanlei Township	21.62	101.297	22.6	1490	775	255	3.58773	planted	Euphorbiaceae	Hevea	Hevea brasiliensis	0.0702	2.641	W=a*D^b	-2.65641	2.641	LnW=a+b*lnD	aboveground		0.9959	7	8	26.9	14	450-550	11.7	27
90	57	Jia, K.X.et al., 2006(in Chinese).	CNKI	China	Yunnan	Menglun Township	21.88	101.29	22	1557	575	255	4.23704	planted	Euphorbiaceae	Hevea	Hevea brasiliensis	0.0524	2.7451	W=a*D^b	-2.94885	2.7451	LnW=a+b*lnD	aboveground		0.9924	7	15.7	24.7	14	450-550	11.7	27
91	57	Jia, K.X.et al., 2006(in Chinese).	CNKI	China	Yunnan	Xishuangbanna Botanical Garden	21.748	101.097	21.5	1557	800	74	5.68699	planted	Euphorbiaceae	Hevea	Hevea brasiliensis	0.0681	2.6409	W=a*D^b	-2.68678	2.6409	LnW=a+b*lnD	aboveground		0.9955	21	7.8	26.9	14	450-550	11.7	27
92	58	Jia, Y.L.et al., 2012(in Chinese).	CNKI	China	Hebei	Mengluan Forest Farm	41.944	117.104	1.7	470	1375	121	1.7439	planted	Pinaceae	Larix	Larix principis-rupprechtii	0.050487	2.5551	W=a*D^b	-2.98604	2.5551	LnW=a+b*lnD	aboveground	0.9967		16	5	32	9，13，30	1116-4350	7.4	22
93	58	Jia, Y.L.et al., 2012(in Chinese).	CNKI	China	Hebei	Mengluan Forest Farm	41.944	117.104	1.7	470	1375	121	1.7439	natural	Betulaceae	Betula	Betula dahurica	0.067084	2.2537	W=a*D^b	-2.70181	2.2537	LnW=a+b*lnD	aboveground	0.991		10	3	15	13，18，28	3358-5650	7.4	22
94	58	Jia, Y.L.et al., 2012(in Chinese).	CNKI	China	Hebei	Mengluan Forest Farm	41.944	117.104	1.7	470	1375	121	1.7439	natural	Salicaceae	Populus	Populus davidiana	0.056779	2.4277	W=a*D^b	-2.86859	2.4277	LnW=a+b*lnD	aboveground	0.9869		8	4	9	13，18，28	3358-5650	7.4	22
95	59	Jiang, Z.L. and Zhao, S., 1992(in Chinese).	CNKI	China	Jiangsu	Xiashu Forest Farm	31.983	119.233	15.5	1051	80	255	0.238968	planted	Pinaceae	Pinus	Pinus taeda	-2.7888	2.4594	LNw=a+b*lnD	-2.7888	2.4594	LnW=a+b*lnD	aboveground		0.9888	18	8	24	11	1250-3383	10.6	20
96	60	Jiang, J.P.et al., 1989(in Chinese).	CNKI	China	Henan	Jiangcun Township	32.05	114.533	14.4	679	85	115	0.521202	planted	Scrophulariaceae	Paulownia	Paulownia tomentosa × P. fortunei	0.112463	2.22289	W=a*D^b	-2.18513	2.22289	LnW=a+b*lnD	aboveground		0.891	26	18.3	40.5	8	167	11.2	21
97	61	Jiang, T.et al., 2012(in Chinese).	CNKI	China	Hebei	South Hebei Province	41.142	117.083	6.2	508	720	79	2.25768	planted	Pinaceae	Pinus	Pinus tabuliformis	0.0714	2.3267	W=a*D^b	-2.63946	2.3267	LnW=a+b*lnD	aboveground	0.9909		25	2.1	31.1	9-58		7.4	22
98	62	Jiang, Z.H.et al., 2007(in Chinese).	CNKI	China	Shanxi	Xuejiazhuang Forest Farm	39.033	112.1	7.5	410	1230	255	4.23696	planted	Salicaceae	Populus	Populus xiaohei	0.088	2.173	W=a*D^b	-2.43042	2.173	LnW=a+b*lnD	aboveground		0.8124	24	15.1	24.5	27	1000	6.5	21
99	62	Jiang, Z.H.et al., 2007(in Chinese).	CNKI	China	Shanxi	Xuejiazhuang Forest Farm	39.033	112.1	7.5	410	1230	255	4.23696	planted	Salicaceae	Populus	Populus xiaohei	0.106	2.251	W=a*D^b	-2.24432	2.251	LnW=a+b*lnD	aboveground		0.993	24	19.2	28.2	27	500	6.5	21
100	62	Jiang, Z.H.et al., 2007(in Chinese).	CNKI	China	Shanxi	Xuejiazhuang Forest Farm	39.033	112.1	7.5	410	1230	255	4.23696	planted	Salicaceae	Populus	Populus xiaohei	0.01	2.931	W=a*D^b	-4.60517	2.931	LnW=a+b*lnD	aboveground		0.9879	24	25.9	34.3	27	250	6.5	21
101	63	Jie, J.L.et al., 2002(in Chinese).	CNKI	China	Jiangxi	Gouzinao Forest Farm	26.833	115	18.6	1371	65	110	0.183945	planted	Pinaceae	Pinus	Pinus elliottii	0.1224	2.3116	W=a*D^b	-2.10046	2.3116	LnW=a+b*lnD	aboveground	0.959		20	8	15.5	10	1110-1280	12.4	48
102	64,65	Jin, A.L., 2012(in Chinese). Jin, A.L.et al., 2012(in Chinese).	CNKI	China	Hebei	Mulan Forest Region	42.125	116.883	1.7	470	1375	94	1.42009	planted	Pinaceae	Larix	Larix principis-rupprechtii	0.0897	2.32154	W=a*D^b	-2.41128	2.32154	LnW=a+b*lnD	aboveground	0.956742			1.7	20.5	8-49		4.3	24
103	67	Kong, F.B. and Fang, H., 2003(in Chinese).	CNKI	China	Jiangsu	Xiashu Forest Farm	31.983	119.233	15.5	1051	204	255	0.238968	planted	Pinaceae	Pinus	Pinus taeda	-2.8592	2.42423	LNw=a+b*lnD	-2.8592	2.42423	LnW=a+b*lnD	aboveground		0.989	20	4.6	16.2	9	2505-4425	10.6	20
104	68	Li, B.T., 1988(in Chinese).	CNKI	China	Hunan	Zhuting Forest Region	27.86	113.18	17.8	1504	130	245	0.962128	planted	Taxodiaceae	Cunninghamia	Cunninghamia lanceolata	0.12071	2.09684	W=a*D^b	-2.11436	2.09684	LnW=a+b*lnD	aboveground		0.983	33	6	18.6	11-15		12.4	48
105	68	Li, B.T., 1988(in Chinese).	CNKI	China	Hunan	Zhuting Forest Region	27.86	113.18	17.8	1504	130	245	0.962128	planted	Taxodiaceae	Cunninghamia	Cunninghamia lanceolata	0.085794	2.29922	W=a*D^b	-2.45581	2.29922	LnW=a+b*lnD	aboveground		0.989	55	8.3	24.5	16-20		12.4	48
106	68	Li, B.T., 1988(in Chinese).	CNKI	China	Hunan	Zhuting Forest Region	27.86	113.18	17.8	1504	130	245	0.962128	planted	Taxodiaceae	Cunninghamia	Cunninghamia lanceolata	0.092604	2.29417	W=a*D^b	-2.37942	2.29417	LnW=a+b*lnD	aboveground		0.987	42	7.9	31.7	21-25		12.4	48
107	68	Li, B.T., 1988(in Chinese).	CNKI	China	Hunan	Zhuting Forest Region	27.86	113.18	17.8	1504	130	245	0.962128	planted	Taxodiaceae	Cunninghamia	Cunninghamia lanceolata	0.083706	2.31003	W=a*D^b	-2.48044	2.31003	LnW=a+b*lnD	aboveground		0.98	118	6	31.7	11-25		12.4	48
108	69	Li, S.L. and Hou, J.Z., 1995(in Chinese).	CNKI	China	Henan	Forest Farm of Henan Agricultural University	34.717	113.7	14.2	641	81	90	0.11283	planted	Salicaceae	Populus	Populus tomentosa	0.045	2.562	W=a*D^b	-3.10109	2.562	LnW=a+b*lnD	aboveground		0.9974	20	3	20	2,4,6,8		6	18
109	69	Li, S.L. and Hou, J.Z., 1995(in Chinese).	CNKI	China	Henan	Forest Farm of Henan Agricultural University	34.717	113.7	14.2	641	81	90	0.11283	planted	Salicaceae	Populus	Populus tomentosa	0.026	2.8	W=a*D^b	-3.64966	2.8	LnW=a+b*lnD	aboveground		0.9908	20	3	17	2,4,6,8		6	18
110	69	Li, S.L. and Hou, J.Z., 1995(in Chinese).	CNKI	China	Henan	Forest Farm of Henan Agricultural University	34.717	113.7	14.2	641	81	90	0.11283	planted	Salicaceae	Populus	Populus tomentosa	0.034	2.604	W=a*D^b	-3.38139	2.604	LnW=a+b*lnD	aboveground		0.9991	20	2	22	2,4,6,8		6	18
111	69	Li, S.L. and Hou, J.Z., 1995(in Chinese).	CNKI	China	Henan	Forest Farm of Henan Agricultural University	34.717	113.7	14.2	641	81	90	0.11283	planted	Salicaceae	Populus	Populus tomentosa	0.03	2.684	W=a*D^b	-3.50656	2.684	LnW=a+b*lnD	aboveground		0.9998	20	2	22	2,4,6,8		6	18
112	69	Li, S.L. and Hou, J.Z., 1995(in Chinese).	CNKI	China	Henan	Forest Farm of Henan Agricultural University	34.717	113.7	14.2	641	81	90	0.11283	planted	Salicaceae	Populus	Populus tomentosa	0.038	2.578	W=a*D^b	-3.27017	2.578	LnW=a+b*lnD	aboveground		0.9993	20	2	22	2,4,6,8		6	18
113	70	Li, B.B.et al., 2009a(in Chinese).	CNKI	China	Hebei	Xinfeng Forest Farm	41.75	118	1.3	470	1240	64	4.33289	planted	Pinaceae	Larix	Larix principis-rupprechtii	0.032567	2.6497	W=a*D^b	-3.42446	2.6497	LnW=a+b*lnD	aboveground	0.951			2.2	6.9	13	1800-3000	7.4	22
114	71	Li, H.et al., 2014.	CNKI	China	Gansu	Xiaolong Mountain	34.476	106.553	11.3	641	960	255	15.2173	natural	Pinaceae	Pinus	Pinus bungeana	0.17	2.268	W=a*D^b	-1.77196	2.268	LnW=a+b*lnD	aboveground	0.995		30	1	48.5	16，35，50，68	540-5660	9.8	19
115	72	Li, D.L.et al., 2011a(in Chinese).	CNKI	China	Hebei	Mulan Forest Region	42.125	116.883	1.7	470	1375	94	1.42009	planted	Pinaceae	Larix	Larix principis-rupprechtii	0.0260845	2.8225	W=a*D^b	-3.64641	2.8225	LnW=a+b*lnD	aboveground	0.9486		33	1.7	20.5	7-49		4.3	24
116	73	Li, G.et al., 2011b(in Chinese).	CNKI	China	Inner Mongolia	Hunshandake Sandland	42.925	116.075	2	325	1200	255	0.176139	natural	Ulmaceae	Ulmus	Ulmus pumila	-4.221	2.588	LNw=a+b*lnD	-4.221	2.588	LnW=a+b*lnD	aboveground	0.978		10	5	25	mature forest-over-mature forest	10-706	4	5
117	74	Li, J.et al., 2000(in Chinese).	CNKI	China	Hunan	New Campus of Jishou University	28.483	109.575	16.7	1400	207	221	0.696603	planted	Anacardiaceae	Rhus	Rhus chinensis	0.599963	2.5175	LNw=a+b*lnD0	0.599963	2.5175	LnW=a+b*lnD	aboveground		0.9953	11	1.3	6	3	297	14.5	20
118	74	Li, J.et al., 2000(in Chinese).	CNKI	China	Hunan	New Campus of Jishou University	28.483	109.575	16.7	1400	207	221	0.696603	planted	Anacardiaceae	Rhus	Rhus punjabensis var. sinica	0.464145	2.0097	LNw=a+b*lnD0	0.464145	2.0097	LnW=a+b*lnD	aboveground		0.9714	11	1.3	6	3	297	14.5	20
119	77	Li, W.B.et al., 2007c(in Chinese).	CNKI	China	Sichuan	Maoxian Ecological Station	31.7	103.9	8.9	945	1955	240	12.0231	planted	Pinaceae	Pinus	Pinus tabuliformis	0.0716	2.5533	W=a*D^b	-2.63666	2.5533	LnW=a+b*lnD	aboveground		0.942		4.9	15.1	22，24	1300-5700	7.4	22
120	78	Li, X.R.et al., 2006b(in Chinese).	CNKI	China	Jiangxi	Qianyanzhou Ecological Station	26.747	115.07	17.9	1489	100	255	0.623907	planted	Taxodiaceae	Cunninghamia	Cunninghamia lanceolata	0.0482541	2.5133	W=a*D^b	-3.03127	2.5133	LnW=a+b*lnD	aboveground	0.976		22	9.6	25.9	20	3420	12.4	48
121	78	Li, X.R.et al., 2006b(in Chinese).	CNKI	China	Jiangxi	Qianyanzhou Ecological Station	26.747	115.07	17.9	1489	100	255	0.623907	planted	Pinaceae	Pinus	Pinus elliottii	0.0495799	2.4616	W=a*D^b	-3.00417	2.4616	LnW=a+b*lnD	aboveground	0.959		20	7.6	29.7	20	1475	12.4	48
122	79	Li, Y.et al., 2010a(in Chinese).	CNKI	China	Fujian	Weimin Forest Farm	27.083	117.717	17.7	1768	475	114	4.56424	planted	Taxodiaceae	Cunninghamia	Cunninghamia lanceolata	0.0617	2.1387	W=a*D^b	-2.78547	2.1387	LnW=a+b*lnD	aboveground	0.986		9	5.7	16.3	7	2500	18	23
123	80	Li, Y.S.et al., 1994(in Chinese).	CNKI	China	Shanxi	Limestone Region of Pingshun County	36.201	113.451	8.6	657	1300	255	5.97137	planted	Pinaceae	Pinus	Pinus tabuliformis	0.0425911	2.1078	W=a*D0^b	-3.15611	2.1078	LnW=a+b*lnD	aboveground		0.94652	36			7		3.6	12
124	81	Liang, J.P.et al., 2000(in Chinese).	CNKI	China	Shanxi	Haiyansi Forest Farm	37.217	113.8	7	600	1500	153	3.54558	planted	Pinaceae	Pinus	Pinus tabuliformis	0.1194	2.294	W=a*D^b	-2.12528	2.294	LnW=a+b*lnD	aboveground	0.9818		14	4.2	17.1	35		6.5	21
125	82	Liang, K.N.et al., 2002(in Chinese).	CNKI	China	Guangdong	Dong'an Township	22.183	112.3	22.1	2370	24.6	197	0.22648	planted	Myrtaceae	Eucalyptus	Eucalyptus urophylla	0.063316	2.64587	W=a*D^b	-2.75962	2.64587	LnW=a+b*lnD	aboveground		0.9898	30	7	13.9	6	1667	11.2	21
126	83	Liang, K.N.et al., 2004(in Chinese).	CNKI	China	Guangdong	Zhenhai Forest Farm	22.542	112.5	22.1	1822	80	200	0.690202	planted	Myrtaceae	Eucalyptus	Eucalyptus urophylla	0.05546	2.77277	W=a*D^b	-2.89209	2.77277	LnW=a+b*lnD	aboveground		0.973	30	3.9	11.7	6	1667	5.3	15
127	84	Liang, N.et al., 2006(in Chinese).	CNKI	China	Yunnan	Puwen Forest Farm	22.417	101.1	20.1	1655	1077	67	3.84923	planted	Betulaceae	Betula	Betula alnoides	0.15	2.1969	W=a*D^b	-1.89712	2.1969	LnW=a+b*lnD	aboveground	0.9361		24	7	14.5	13		12.6	46
128	85	Liao, H.Z.et al., 1986(in Chinese).	CNKI	China	Fujian	Xinkou Forest Farm	26.267	117.617	19.4	1586	250	136	7.08035	planted	Lauraceae	Cinnamomum	Cinnamomum camphora	0.076929	2.45665	W=a*D^b	-2.56487	2.45665	LnW=a+b*lnD	aboveground		0.9462		8	16	21	1170	12.4	48
129	86	Lin, K.M.et al., 1993(in Chinese).	CNKI	China	Fujian	Youxi Forest Farm	26.1	118.2	18.2	1625	811	18	12.8152	planted	Taxodiaceae	Cunninghamia	Cunninghamia lanceolata	0.8998	1.6258	W=a*D^b	-0.105583	1.6258	LnW=a+b*lnD	aboveground		0.977	42	3.6	10.7	6	3150	12.4	48
130	86	Lin, K.M.et al., 1993(in Chinese).	CNKI	China	Fujian	Youxi Forest Farm	26.1	118.2	18.2	1625	811	18	12.8152	planted	Pinaceae	Pinus	Pinus massoniana	0.8928	1.71	W=a*D^b	-0.113393	1.71	LnW=a+b*lnD	aboveground		0.949	48	3.3	9.9	6	3225	12.4	48
131	87	Lin, S.M.et al., 1991(in Chinese).	CNKI	China	Zhejiang	Kaihua County	29.146	118.411	16.9	1713	183	152	2.79647	planted	Taxodiaceae	Cunninghamia	Cunninghamia lanceolata	0.0339	2.48	W=a*D^b	-3.38434	2.48	LnW=a+b*lnD	aboveground		0.9132	103	6.1	20.3	12-25		30.7	50
132	88	Ling, L., 2011(in Chinese).	CNKI	China	Gansu	Zhongluhe Watershed	33.192	104.417	9	485	1600	255	16.1788	planted	Salicaceae	Populus	Populus wenxianica	6.1211	1.141	W=a*D^b	1.81174	1.141	LnW=a+b*lnD	aboveground		0.9313	8	15.8	31.6	half-mature forest-mature forest		6.5	21
133	89	Liu, B., 2010(in Chinese).	CNKI	China	Ningxia	Helanshan Nature Reserve	38.842	106.25	-0.8	400	2200	147	0.073478	natural	Pinaceae	Pinus	Pinus tabuliformis	-2.577	2.238	LNw=a+b*lnD	-2.577	2.238	LnW=a+b*lnD	aboveground	0.98		12	8.1	32.5	43-106	890-1220	4.3	5
134	90	Liu, W.Y., 1995b(in Chinese).	CNKI	China	Yunnan	Songhuaba Nature Reserve	25.15	102.783	13.8	1030	1960	255	2.78623	planted	Leguminosae	Acacia	Acacia dealbata	0.1835	2.1744	W=a*D^b	-1.69554	2.1744	LnW=a+b*lnD	aboveground		0.998	9	4	16	10	2200	14.3	50
135	91	Liu, Z.G. and Ma, Q.Y., 1992(in Chinese).	CNKI	China	Hebei	Sunjiaying Forest Farm	41.317	117.717	6.5	509	975	155	2.24824	planted	Pinaceae	Larix	Larix principis-rupprechtii	-3.51693	2.73106	LNw=a+b*lnD	-3.51693	2.73106	LnW=a+b*lnD	aboveground		0.965	25	8.8	22.3	30	822	6.5	21
136	91	Liu, Z.G. and Ma, Q.Y., 1992(in Chinese).	CNKI	China	Hebei	Saihanba Forest Farm	42.317	117.25	-1.4	450	1720	245	0.965496	planted	Pinaceae	Larix	Larix principis-rupprechtii	-3.26428	2.54179	LNw=a+b*lnD	-3.26428	2.54179	LnW=a+b*lnD	aboveground		0.985	46	2.4	21.7	10，15，20，25，30	1553-2874	7.4	22
137	91	Liu, Z.G. and Ma, Q.Y., 1992(in Chinese).	CNKI	China	Hebei	Saihanba Forest Farm	42.317	117.25	-1.4	450	1720	245	0.965496	planted	Pinaceae	Larix	Larix principis-rupprechtii	-3.06684	2.41689	LNw=a+b*lnD	-3.06684	2.41689	LnW=a+b*lnD	aboveground		0.981	33	4.7	32.1	10，15，20，25，30	1698-2885	7.4	22
138	92	Liu, S.R.et al., 1990(in Chinese).	CNKI	China	Heilongjiang	Maorshan Forest Farm	45.375	127.533	2.2	656	350	255	5.89668	planted	Pinaceae	Larix	Larix gmelinii	0.01253	3.2064	W=a*D^b	-4.37963	3.2064	LnW=a+b*lnD	aboveground		0.986		6	22	21	1450	8.2	18
139	93	Liu, Y.B.et al., 1984(in Chinese).	CNKI	China	Henan	Suojiazuo Township	35.134	113.16	14.6	592	108	144	0.191725	planted	Salicaceae	Populus	Populus dakuanensis	0.0378762	2.68862	W=a*D^b	-3.27343	2.68862	LnW=a+b*lnD	aboveground		0.995951	18	6	27	10	1078	6	18
140	94	Liu, Y.C.et al., 2008(in Chinese).	CNKI	China	Yunnan	Puwen Forest Farm	22.417	101.1	20.1	1655	1077	67	3.84923	planted	Betulaceae	Betula	Betula alnoides	0.0563	2.631	W=a*D^b	-2.87706	2.631	LnW=a+b*lnD	aboveground	0.9999			8.5	21	10		12.6	46
141	95	Liu, Z.Q.et al., 1995b(in Chinese).	CNKI	China	Shanxi	Menxianshi Forest Farm	38.842	113.683	4.3	497	1800	91	5.50148	planted	Pinaceae	Larix	Larix principis-rupprechtii	0.7198	1.6446	W=a*D^b	-0.328782	1.6446	LnW=a+b*lnD	aboveground	0.9527		16	1.4	21.5	6-27	1350-3300	7.4	22
142	96	Long, S.M. and Wang, Y., 1985(in Chinese).	CNKI	China	Guangdong	Nansan Forest Farm	21.16	110.55	23.8	2500	5	65	0.0731578	planted	Casuarinaceae	Casuarina	Casuarina equisetifolia	0.116358	2.5027	W=a*D^b	-2.15109	2.5027	LnW=a+b*lnD	aboveground		0.9945	8	6	20	11
143	96	Long, S.M. and Wang, Y., 1985(in Chinese).	CNKI	China	Guangdong	Nansan Forest Farm	21.16	110.55	23.8	2500	5	65	0.0731578	planted	Casuarinaceae	Casuarina	Casuarina equisetifolia	0.058969	2.751	W=a*D^b	-2.83074	2.751	LnW=a+b*lnD	aboveground		0.983	24	10	24	11
144	96	Long, S.M. and Wang, Y., 1985(in Chinese).	CNKI	China	Guangdong	Nansan Forest Farm	21.16	110.55	23.8	2500	5	65	0.0731578	planted	Casuarinaceae	Casuarina	Casuarina equisetifolia	0.292938	2.0737	W=a*D^b	-1.2278	2.0737	LnW=a+b*lnD	aboveground		0.9926	24	4	14	11
145	97	Lu, Q.et al., 1990(in Chinese).	CNKI	China	Guangxi	Xiling Township	24.95	110.892	20	1500	500	244	6.32554	natural	Fagaceae	Castanopsis	Castanopsis fargesii	0.0941	2.5658	W=a*D^b	-2.3634	2.5658	LnW=a+b*lnD	aboveground		0.9976	12	3.2	31.6	25-35	1150-3249	12.4	48
146	98	Luan, K.Z. and Liu, Z.G., 2012(in Chinese).	CNKI	China	Heilongjiang	Maorshan Forest Farm	45.375	127.533	2.2	656	300	255	5.89668	planted	Pinaceae	Pinus	Pinus sylvestris var. mongolica	0.0521	2.5951	W=a*D^b	-2.95459	2.5951	LnW=a+b*lnD	aboveground	0.9894		35	4.2	28.1	13-38		8.2	18
147	99	Luo, Y.J.et al., 2009(in Chinese).	CNKI	China	Hebei	Saihanba Forest Farm	42.317	117.25	-1.4	450	1618	245	0.965496	planted	Pinaceae	Larix	Larix principis-rupprechtii	-2.6337	2.4436	LNw=a+b*lnD	-2.6337	2.4436	LnW=a+b*lnD	aboveground	0.9787		32	4	21.5	8-40	600-3900	7.4	22
148	99	Luo, Y.J.et al., 2009(in Chinese).	CNKI	China	Shanxi	Boqiang Forest Farm	39.167	113.692	1.4	567	2210	84	7.57181	planted	Pinaceae	Larix	Larix principis-rupprechtii	-1.0541	1.7707	LNw=a+b*lnD	-1.0541	1.7707	LnW=a+b*lnD	aboveground	0.9512		24	3	13.3	8-28	1575-3600	6.5	21
149	99	Luo, Y.J.et al., 2009(in Chinese).	CNKI	China	Shanxi	Yundingshan Forest Farm	37.833	111.8	4	600	1932	37	9.0731	planted	Pinaceae	Larix	Larix principis-rupprechtii	-1.388	1.9744	LNw=a+b*lnD	-1.388	1.9744	LnW=a+b*lnD	aboveground	0.9438		57	2.8	17.5	10-32	1700-3350	6.5	21
150	99	Luo, Y.J.et al., 2009(in Chinese).	CNKI	China	Shanxi	Menxianshi Forest Farm	38.842	113.683	4.3	497	1590	91	5.50148	planted	Pinaceae	Larix	Larix principis-rupprechtii	-3.9187	3.0349	LNw=a+b*lnD	-3.9187	3.0349	LnW=a+b*lnD	aboveground	0.8264		24	4	17.2	9-30	1100-3900	7.4	22
151	100	Lyu, X.T.et al., 2007.	CNKI	China	Yunnan	Mengla and Menglun Townships	21.7	101.4	20	1539	655	145	6.48476	natural			Mixed species	0.0401	2.6752	W=a*D^b	-3.21638	2.6752	LnW=a+b*lnD	aboveground		0.9663	22	20	80	mature forest-over-mature forest	1945-2443	11.7	27
152	100	Lyu, X.T.et al., 2007.	CNKI	China	Yunnan	Mengla and Menglun Townships	21.7	101.4	20	1539	655	145	6.48476	natural			Mixed species	0.1086	2.3169	W=a*D^b	-2.22008	2.3169	LnW=a+b*lnD	aboveground		0.9453	55	5	20	mature forest-over-mature forest	1945-2443	11.7	27
153	100	Lyu, X.T.et al., 2007.	CNKI	China	Yunnan	Mengla and Menglun Townships	21.7	101.4	20	1539	655	145	6.48476	natural			Mixed species	0.0733	2.5884	W=a*D^b	-2.61319	2.5884	LnW=a+b*lnD	aboveground		0.896	46	2	5	mature forest-over-mature forest	1945-2443	11.7	27
154	101102	Ma, Q.Y., 1988 (in Chinese). Ma, Q.Y., 1989(in Chinese).	CNKI	China	Hebei	Longhua and Pingquan Counties	41.445	118.165	5.3	523	984	255	8.1149	planted	Pinaceae	Pinus	Pinus tabuliformis	-2.16275	2.30772	LNw=a+b*lnD	-2.16275	2.30772	LnW=a+b*lnD	aboveground		0.99	114	2	20	12-29	1843-16760	7	9
155	101102	Ma, Q.Y., 1988 (in Chinese). Ma, Q.Y., 1989(in Chinese).	CNKI	China	Liaoning	Zhoujiadian Forest Farm	41.22	121.86	9.3	600	230	180	0.0309164	planted	Pinaceae	Pinus	Pinus tabuliformis	-2.55806	2.3834	LNw=a+b*lnD	-2.55806	2.3834	LnW=a+b*lnD	aboveground		0.974	113	4	25	18，19，30	1380-3760	4.2	21
156	101102	Ma, Q.Y., 1988 (in Chinese). Ma, Q.Y., 1989(in Chinese).	CNKI	China	Liaoning	Fushun Forest Farm	41.92	124.1	7.6	768	150	255	2.57457	planted	Pinaceae	Pinus	Pinus tabuliformis	-2.04309	2.36348	LNw=a+b*lnD	-2.04309	2.36348	LnW=a+b*lnD	aboveground		0.944	113	9	35	29，30，43，50	730-3150	19.5	23
157	101102	Ma, Q.Y., 1988 (in Chinese). Ma, Q.Y., 1989(in Chinese).	CNKI	China	Inner Mongolia	Heilihe Forest Farm	41.42	118.45	5.3	537	1132	232	6.64123	planted	Pinaceae	Pinus	Pinus tabuliformis	-2.70276	2.49336	LNw=a+b*lnD	-2.70276	2.49336	LnW=a+b*lnD	aboveground		0.992	96	3	36	21，30，55	570-3440	7	9
158	101102	Ma, Q.Y., 1988 (in Chinese). Ma, Q.Y., 1989(in Chinese).	CNKI	China	Shandong	Mountain Tai	36.26	117.11	7.6	970	1095	69	21.8522	planted	Pinaceae	Pinus	Pinus tabuliformis	-2.02663	2.27954	LNw=a+b*lnD	-2.02663	2.27954	LnW=a+b*lnD	aboveground		0.96	56	3	30	23，29	720-3330	7.4	22
159	101102	Ma, Q.Y., 1988 (in Chinese). Ma, Q.Y., 1989(in Chinese).	CNKI	China	Shanxi	Taiyue Mountain	36.8	111.91	5.8	578	1696	217	5.91746	planted	Pinaceae	Pinus	Pinus tabuliformis	-2.45608	2.42057	LNw=a+b*lnD	-2.45608	2.42057	LnW=a+b*lnD	aboveground		0.991	183	3	30	19-50	490-20333	6.5	21
160	101102	Ma, Q.Y., 1988 (in Chinese). Ma, Q.Y., 1989(in Chinese).	CNKI	China	Shaanxi	Zhongnan Forest Farm	34.15	109.433	13.1	720	739	255	5.21784	planted	Pinaceae	Pinus	Pinus tabuliformis	-1.91244	2.25042	LNw=a+b*lnD	-1.91244	2.25042	LnW=a+b*lnD	aboveground		0.968	56	5	18	17，19，20，22，25	1110-4280	11.2	21
161	101102	Ma, Q.Y., 1988 (in Chinese). Ma, Q.Y., 1989(in Chinese).	CNKI	China	Shaanxi	Qiaoshan Forest Farm	35.58	109.26	12.1	547	1590	29	0.706627	planted	Pinaceae	Pinus	Pinus tabuliformis	-1.94513	2.28392	LNw=a+b*lnD	-1.94513	2.28392	LnW=a+b*lnD	aboveground		0.989	42	5	50	20，30，40，50，60，70	430-1130	6.5	21
162	101102	Ma, Q.Y., 1988 (in Chinese). Ma, Q.Y., 1989(in Chinese).	CNKI	China	Shaanxi	Liulin Forest Farm	35.06	108.82	11.7	585	1188	235	6.179	planted	Pinaceae	Pinus	Pinus tabuliformis	-1.42227	2.04775	LNw=a+b*lnD	-1.42227	2.04775	LnW=a+b*lnD	aboveground		0.942	55	4	23	20，28	1430-3150	5.1	23
163	101102	Ma, Q.Y., 1988 (in Chinese). Ma, Q.Y., 1989(in Chinese).	CNKI	China	Sichuan	Zengjia Mountain	32.63	106.11	12	919	1413	72	1.77742	planted	Pinaceae	Pinus	Pinus tabuliformis	-0.19303	1.79343	LNw=a+b*lnD	-0.19303	1.79343	LnW=a+b*lnD	aboveground		0.924	26	12	40	33，36，40	800-2810	4	10
164	103	Ma, X.X. and Li, W.J., 2008(in Chinese).	CNKI	China	Heilongjiang	Shanhetun Forest Region	44.716	127.237	3.5	640	200	21	0.364259	natural	Pinaceae	Pinus	Pinus koraiensis	0.0317999	2.5705	W=a*D^b	-3.44829	2.5705	LnW=a+b*lnD	aboveground		0.9931	160	6	80	young growth-over-mature forest		19.5	23
165	104105	Mei, L., 2006(in Chinese). Mei, L.et al., 2009(in Chinese).	CNKI	China	Heilongjiang	Maorshan Forest Farm	45.375	127.533	2.2	656	450	255	5.89668	planted	Pinaceae	Larix	Larix gmelinii	0.0787	2.4826	W=a*D^b	-2.54211	2.4826	LnW=a+b*lnD	aboveground	0.978		10	5.7	16.4	20		8.2	18
166	104105	Mei, L., 2006(in Chinese). Mei, L.et al., 2009(in Chinese).	CNKI	China	Heilongjiang	Maorshan Forest Farm	45.375	127.533	2.2	656	450	255	5.89668	planted	Oleaceae	Fraxinus	Fraxinus mandschurica	0.1407	2.4113	W=a*D^b	-1.96113	2.4113	LnW=a+b*lnD	aboveground	0.9376		10	5.7	13	20		8.2	18
167	106	Meng, L.et al., 2010(in Chinese).	CNKI	China	Guangxi	Fubo Forest Farm	22.05	106.867	21.1	1350	600	255	6.0467	planted	Hamamelidaceae	Mytilaria	Mytilaria laosensis	0.6769	1.8761	W=a*D^b	-0.390232	1.8761	LnW=a+b*lnD	aboveground	0.8788		13	15.9	30.9	28	625	9.8	25
168	107108	Mo, D.X., 2013(in Chinese).	CNKI	China	Guangxi	Liuwan Forest Farm	22.55	109.85	21.5	1650	875	255	2.07486	planted	Taxodiaceae	Cryptomeria	Cryptomeria fortunei	0.392	1.9171	W=a*D^b	-0.936493	1.9171	LnW=a+b*lnD	aboveground	0.972		20	9.1	31.8	30	1566-2650	11.2	21
169	109	Mu, T.M., 1981(in Chinese).	CNKI	China	Inner Mongolia	Helanshan Nature Reserve	38.972	105.854	6.1	216	2384	255	2.49102	natural	Pinaceae	Picea	Picea crassifolia	0.1463	2.2702	W=a*D^b	-1.9221	2.2702	LnW=a+b*lnD	aboveground	0.9907		24	4.8	24	75	1825	4.3	5
170	111	Mu, C.C.et al., 2013(in Chinese).	CNKI	China	Inner Mongolia	Nanwenghe Nature Reserve	51.371	125.483	-3	500	650	81	3.10699	natural	Pinaceae	Larix	Larix gmelinii	0.0317	2.693	W=a*D^b	-3.45144	2.693	LnW=a+b*lnD	aboveground	0.9927		12	4.2	34.5	mature forest-over-mature forest		16.5	22
171	111	Mu, C.C.et al., 2013(in Chinese).	CNKI	China	Inner Mongolia	Nanwenghe Nature Reserve	51.371	125.483	-3	500	650	81	3.10699	natural	Betulaceae	Betula	Betula platyphylla	0.0529	2.5638	W=a*D^b	-2.93935	2.5638	LnW=a+b*lnD	aboveground	0.9085		12	4.3	28.6	mature forest-over-mature forest		16.5	22
172	111	Mu, C.C.et al., 2013(in Chinese).	CNKI	China	Inner Mongolia	Nanwenghe Nature Reserve	51.371	125.483	-3	500	650	81	3.10699	natural	Betulaceae	Alnus	Alnus sibirica	0.1077	2.0357	W=a*D^b	-2.22841	2.0357	LnW=a+b*lnD	aboveground	0.9901		12	4.1	18.9	mature forest-over-mature forest		16.5	22
173	112	Pan, K.W. and Liu, Z.G.,1999(in Chinese).	CNKI	China	Sichuan	Maoxian Ecological Station	31.7	103.9	8.9	945	2200	240	12.0231	planted	Cercidiphyllaceae	Cercidiphyllum	Cercidiphyllum japonicum	0.719891	1.5455	W=a*D^b	-0.328655	1.5455	LnW=a+b*lnD	aboveground		0.9924	15	3.6	6.8	10		7.4	22
174	113	Pan, F.J.et al., 2012(in Chinese).	CNKI	China	Guangxi	Dafu Township	25.033	110.333	19.7	1779	180	255	0.219087	natural	Fagaceae	Cyclobalanopsis	Cyclobalanopsis glauca	0.2142	2.3508	W=a*D^b	-1.54085	2.3508	LnW=a+b*lnD	aboveground	0.9788		20	3.3	23.1	5，12，36，39，40		12.4	48
175	114115	Pang, J.P., 2009(in Chinese).	CNKI	China	Yunnan	Menglun Township	21.88	101.29	22	1557	603	255	4.23704	planted	Euphorbiaceae	Hevea	Hevea brasiliensis	0.05	2.596	W=a*D^b	-2.99573	2.596	LnW=a+b*lnD	aboveground	0.987		30	4	38	7，13，19，25，47	500-667	11.7	27
176	116	Peng, H.C., 1992(in Chinese)	CNKI	China	Guizhou	Lihua Township	27.117	105.533	11.8	1181	1420	68	10.2884	planted	Eucommiaceae	Eucommia	Eucommia ulmoides	0.966	1.5492	W=a*D^b	-0.0345914	1.5492	LnW=a+b*lnD	aboveground	0.679		3	1.1	2.6	4	6667	11.6	23
177	117	Qi, J.F. and Tang, J.W., 2008(in Chinese).	CNKI	China	Yunnan	Guanlei and Menglun Townships	21.808	101.325	19.4	1539	710	255	12.1976	natural			Mixed species (20cm≥D>5cm)	0.1187	2.3312	W=a*D^b	-2.13116	2.3312	LnW=a+b*lnD	aboveground	0.8975		45	5	20	mature forest-over-mature forest	1820-3172	11.7	27
178	117	Qi, J.F. and Tang, J.W., 2008(in Chinese).	CNKI	China	Yunnan	Guanlei and Menglun Townships	21.808	101.325	19.4	1539	710	255	12.1976	natural			Mixed species (5cm≥D≥2cm)	0.1331	2.2621	W=a*D^b	-2.01665	2.2621	LnW=a+b*lnD	aboveground	0.8876		74	2	5	mature forest-over-mature forest	1820-3172	11.7	27
179	117	Qi, J.F. and Tang, J.W., 2008(in Chinese).	CNKI	China	Yunnan	Guanlei and Menglun Townships	21.808	101.325	19.4	1539	710	255	12.1976	natural	Ulmaceae	Celtis	Celtis philippensis	0.1017	2.5213	W=a*D^b	-2.28573	2.5213	LnW=a+b*lnD	aboveground	0.9813		15	2	12.7	mature forest-over-mature forest	1820-3172	11.7	27
180	117	Qi, J.F. and Tang, J.W., 2008(in Chinese).	CNKI	China	Yunnan	Guanlei and Menglun Townships	21.808	101.325	19.4	1539	710	255	12.1976	natural	Euphorbiaceae	Cleidion	Cleidion brevipetiolatum	0.1143	2.1188	W=a*D^b	-2.16893	2.1188	LnW=a+b*lnD	aboveground	0.9936		11	2	15	mature forest-over-mature forest	1820-3172	11.7	27
181	117	Qi, J.F. and Tang, J.W., 2008(in Chinese).	CNKI	China	Yunnan	Guanlei and Menglun Townships	21.808	101.325	19.4	1539	710	255	12.1976	natural	Euphorbiaceae	Cleistanthus	Cleistanthus sumatranus	0.1561	2.2357	W=a*D^b	-1.85726	2.2357	LnW=a+b*lnD	aboveground	0.9916		33	2	22.6	mature forest-over-mature forest	1820-3172	11.7	27
182	117	Qi, J.F. and Tang, J.W., 2008(in Chinese).	CNKI	China	Yunnan	Guanlei and Menglun Townships	21.808	101.325	19.4	1539	710	255	12.1976	natural	Euphorbiaceae	Lasiococca	Lasiococca comberi	0.1022	2.5046	W=a*D^b	-2.28082	2.5046	LnW=a+b*lnD	aboveground	0.9933		25	2	24.5	mature forest-over-mature forest	1820-3172	11.7	27
183	117	Qi, J.F. and Tang, J.W., 2008(in Chinese).	CNKI	China	Yunnan	Guanlei and Menglun Townships	21.808	101.325	19.4	1539	710	255	12.1976	natural	Euphorbiaceae	Sumbaviopsis	Sumbaviopsis albicans	0.1549	2.2208	W=a*D^b	-1.86498	2.2208	LnW=a+b*lnD	aboveground	0.9868		13	2	14.6	mature forest-over-mature forest	1820-3172	11.7	27
184	118	Qi, G.et al., 2011.	CNKI	China	Heilongjiang	Huzhong Forest Region	51.831	123.504	-4.7	425	812	173	5.37834	planted	Pinaceae	Larix	Larix gmelinii	0.03458	2.696	W=a*D^b	-3.36448	2.696	LnW=a+b*lnD	aboveground		0.956	28	4.7	36.4	10,12,15,26，61	275-2300	7.4	22
185	119	Qian, G.Q., 2000(in Chinese).	CNKI	China	Fujian	Guandun Forest Farm	26.926	117.867	18.3	1826	365	135	6.05651	planted	Hamamelidaceae	Liquidambar	Liquidambar formosana	0.1206	2.3806	W=a*D^b	-2.11528	2.3806	LnW=a+b*lnD	aboveground		0.93	34	1.9	13.1	17	450	12.4	48
186	120	Qin, Z.G., 1992(in Chinese).	CNKI	China	Sichuan	Xiaxin Township	31.105	105.044	16.5	882	450	185	0.434324	planted	Betulaceae	Alnus	Alnus cremastogyne	0.258622	2.0622	W=a*D^b	-1.35239	2.0622	LnW=a+b*lnD	aboveground		0.9858	10	1	5	7	4050	7.5	21
187	121	Qin, W.M.et al., 2011c(in Chinese).	CNKI	China	Guangxi	Liangfengjiang Forest Park	22.678	108.313	21.6	1280	150	198	0.778134	planted	Magnoliaceae	Paramichelia	Paramichelia baillonii	0.2072	2.1347	W=a*D^b	-1.57407	2.1347	LnW=a+b*lnD	aboveground	0.8928		24	14	24	27	1276	9.8	25
188	121	Qin, W.M.et al., 2011c(in Chinese).	CNKI	China	Guangxi	Liangfengjiang Forest Park	22.678	108.313	21.6	1280	150	198	0.778134	planted	Magnoliaceae	Paramichelia	Paramichelia baillonii	0.1977	2.2895	W=a*D^b	-1.621	2.2895	LnW=a+b*lnD	aboveground	0.925		24	14	24	27	1276	9.8	25
189	122	Qiu, Y.et al., 1999(in Chinese).	CNKI	China	Shanxi	Yancun Watershed	37.56	111.35	8	500	1100	177	7.75119	planted	Pinaceae	Pinus	Pinus tabuliformis	0.0844	2.1032	W=a*D^b	-2.47219	2.1032	LnW=a+b*lnD	aboveground		0.9859	16	1	7.5	23		6.5	21
190	122	Qiu, Y.et al., 1999(in Chinese).	CNKI	China	Shanxi	Yancun Watershed	37.56	111.35	8	500	1100	177	7.75119	planted	Pinaceae	Pinus	Pinus tabuliformis	0.1002	2.3216	W=a*D^b	-2.30059	2.3216	LnW=a+b*lnD	aboveground		0.996	16	1	7.5	23		6.5	21
191	123	Shen, Z.K.et al., 2005(in Chinese).	CNKI	China	Hubei	Changlinggang Forest Farm	30.8	110.05	11.7	1884	1750	140	1.12569	planted	Pinaceae	Larix	Larix kaempferi	0.071271	2.08567	W=a*D^b	-2.64127	2.08567	LnW=a+b*lnD	aboveground		0.9162	24	8	26	8，16，24，32	832-3086	7.4	22
192	124	Shi, Y.L., 1989(in Chinese).	CNKI	China	Jiangxi	Changling Forest Farm	28.792	115.717	16.1	1825	275	255	7.18685	planted	Taxodiaceae	Cunninghamia	Cunninghamia lanceolata	0.11812	2.32775	W=a*D^b	-2.13605	2.32775	LnW=a+b*lnD	aboveground		0.9942		10.4	19.4	20	1800	11.2	21
193	125	Shi, Z.et al., 2009(in Chinese).	CNKI	China	Guangxi	Tianlin County	24.375	105.85	21	1204	550	255	4.59682	planted	Pinaceae	Pinus	Pinus massoniana	0.0537	2.5287	W=a*D^b	-2.92434	2.5287	LnW=a+b*lnD	aboveground	0.9357		18	6.2	16.5	6，14，18	750-2775	30.7	50
194	126	Su, Y.et al., 2011(in Chinese).	CNKI	China	Guangxi	Liangfengjiang Forest Park	22.678	108.313	21.6	1280	88	198	0.778134	planted	Dipterocarpaceae	Parashorea	Parashorea chinensis	0.4621	2.1379	W=a*D^b	-0.771974	2.1379	LnW=a+b*lnD	aboveground	0.9893		24	22	32	32	525	9.8	25
195	129	Sun, N.et al., 2012b(in Chinese).	CNKI	China	Heilongjiang	Jiangshanjiao Forest Farm	43.748	128.888	3.6	550	600	255	2.22479	planted	Pinaceae	Larix	Larix gmelinii	0.197548	1.82246	W=a*D^b	-1.62177	1.82246	LnW=a+b*lnD	aboveground		0.98662	8	2.8	16.2	12	2500	19.5	23
196	129	Sun, N.et al., 2012b(in Chinese).	CNKI	China	Heilongjiang	Jiangshanjiao Forest Farm	43.748	128.888	3.6	550	600	255	2.22479	planted	Pinaceae	Larix	Larix gmelinii	0.083558	2.17354	W=a*D^b	-2.48221	2.17354	LnW=a+b*lnD	aboveground		0.993469	8	2.1	16	12	3300	19.5	23
197	129	Sun, N.et al., 2012b(in Chinese).	CNKI	China	Heilongjiang	Jiangshanjiao Forest Farm	43.748	128.888	3.6	550	600	255	2.22479	planted	Pinaceae	Larix	Larix gmelinii	0.165496	1.91301	W=a*D^b	-1.79881	1.91301	LnW=a+b*lnD	aboveground		0.965979	8	2	15.7	12	4400	19.5	23
198	129	Sun, N.et al., 2012b(in Chinese).	CNKI	China	Heilongjiang	Jiangshanjiao Forest Farm	43.748	128.888	3.6	550	600	255	2.22479	planted	Pinaceae	Larix	Larix gmelinii	0.157742	1.91966	W=a*D^b	-1.84679	1.91966	LnW=a+b*lnD	aboveground		0.995872	8	1.8	16.2	12	6600	19.5	23
199	130131	Sun, Q.X.et al., 1998(in Chinese). Wu, Z.M.et al., 2000(in Chinese).	CNKI	China	Anhui	Yangtze River Beach in Haikou Township	30.5	117.033	16.7	1460	14	190	1.00536	planted	Salicaceae	Populus	Populus canadensis cv. ‘I-72'	0.3416	1.9825	W=a*D^b	-1.07411	1.9825	LnW=a+b*lnD	aboveground		0.9894		10	32	6，7		30.7	50
200	132	Tian, D.L.et al., 1982(in Chinese).	CNKI	China	Guangxi	Lufengshan Forest Farm	23.75	109.67	21.1	1419	227	229	0.666344	planted	Pinaceae	Pinus	Pinus massoniana	0.0443	2.43629	W=a*D^b	-3.11677	2.43629	LnW=a+b*lnD	aboveground		0.99	24	8	20	14	2445	12.4	48
201	132	Tian, D.L.et al., 1982(in Chinese).	CNKI	China	Guangxi	Lufengshan Forest Farm	23.75	109.67	21.1	1419	227	229	0.666344	planted	Pinaceae	Pinus	Pinus massoniana	0.13796	2.05256	W=a*D^b	-1.98079	2.05256	LnW=a+b*lnD	aboveground		0.96	24	8	20	14	3210	12.4	48
202	132	Tian, D.L.et al., 1982(in Chinese).	CNKI	China	Guangxi	Lufengshan Forest Farm	23.75	109.67	21.1	1419	227	229	0.666344	planted	Pinaceae	Pinus	Pinus massoniana	0.15849	1.95749	W=a*D^b	-1.84206	1.95749	LnW=a+b*lnD	aboveground		0.96	24	8	20	14	3990	12.4	48
203	132	Tian, D.L.et al., 1982(in Chinese).	CNKI	China	Guangxi	Lufengshan Forest Farm	23.75	109.67	21.1	1419	227	229	0.666344	planted	Pinaceae	Pinus	Pinus massoniana	0.13885	1.99219	W=a*D^b	-1.97436	1.99219	LnW=a+b*lnD	aboveground		0.99	24	8	20	14	4590	12.4	48
204	133	Wan, S.C., 2013(in Chinese).	CNKI	China	Heilongjiang	Suiyang Forest Region	43.983	130.142	3	525	518	255	9.10368	natural	Betulaceae	Alnus	Alnus sibirica	0.0537	2.4346	W=a*D^b	-2.92434	2.4346	LnW=a+b*lnD	aboveground	0.979		8	4.8	18	near-mature forest		19.5	23
205	133	Wan, S.C., 2013(in Chinese).	CNKI	China	Heilongjiang	Suiyang Forest Region	43.983	130.142	3	525	518	255	9.10368	natural	Betulaceae	Betula	Betula platyphylla	0.0759	2.3603	W=a*D^b	-2.57834	2.3603	LnW=a+b*lnD	aboveground	0.9895		9	4.6	20	near-mature forest		19.5	23
206	134	Wan, M.et al., 2009(in Chinese).	CNKI	China	Henan	Minquan Forest Farm	34.415	114.733	14	679	75	0	0.0309164	planted	Salicaceae	Populus	Populus canadensis cv. ‘Zhonglin-46’	0.008	3.1213	W=a*D^b	-4.82831	3.1213	LnW=a+b*lnD	aboveground		0.9913	12	17.6	39.8	5，9，11，13	111-333	4.1	6
207	135	Wang, L.M., 1986(in Chinese).	CNKI	China	Inner Mongolia	Hexi Forest Farm	52.38	122.26	-5.6	486	821	250	2.32052	natural	Pinaceae	Pinus	Pinus sylvestris var. mongolica	0.06857	2.4499	W=a*D^b	-2.6799	2.4499	LnW=a+b*lnD	aboveground		0.9979	12	8	32	70	1410	7.4	22
208	136	Wang, M.B., 1991(in Chinese).	CNKI	China	Shanxi	Zhuanyaogou Watershed	39.216	111.275	7.2	453	1100	222	1.86096	planted	Salicaceae	Populus	Populus hopeiensis	0.16766	2.0215	W=a*D^b	-1.78582	2.0215	LnW=a+b*lnD	aboveground	0.9754		13	3.1	9.6	24	2220	6.5	21
209	138	Wang, J. and Wen, Z.W., 2011(in Chinese).	CNKI	China	Guizhou	Dayakou Forest Farm	26.761	105.812	14.1	1436	1405	61	3.60545	natural	Betulaceae	Betula	Betula luminifera	0.0608	2.5505	W=a*D^b	-2.80017	2.5505	LnW=a+b*lnD	aboveground	0.9959		10	1.9	11.3	8	2050	11.6	23
210	138	Wang, J. and Wen, Z.W., 2011(in Chinese).	CNKI	China	Guizhou	Dayakou Forest Farm	26.761	105.812	14.1	1436	1405	61	3.60545	natural	Betulaceae	Betula	Betula luminifera	0.0775	2.5666	W=a*D^b	-2.55748	2.5666	LnW=a+b*lnD	aboveground	0.9961		10	1.9	11.3	8	2050	11.6	23
211	140	Wang, Z.F. and Feng, Z.K., 2006(in Chinese).	CNKI	China	Gansu	Dangchuan Forest Farm	34.34	106.14	9.7	645	1600	228	2.1677	planted	Pinaceae	Picea	Picea asperata	0.1199	2.2931	W=a*D^b	-2.1211	2.2931	LnW=a+b*lnD	aboveground	0.9846		20	7.8	27.8	near-mature forest		7.4	22
212	141	Wang, C.et al., 2010(in Chinese).	CNKI	China	Hebei	Mulan Forest Region	42.125	116.883	1.7	470	1275	94	1.42009	natural	Betulaceae	Betula	Betula platyphylla	0.0180021	2.935	W=a*D^b	-4.01727	2.935	LnW=a+b*lnD	aboveground	0.9554		15	7.2	23.6	16-54		4.3	24
213	142	Wang, D.Y.et al., 2003b(in Chinese).	CNKI	China	Hebei	Wuling Mountain	40.55	117.517	7.6	720	1250	152	9.88852	natural	Fagaceae	Quercus	Quercus mongolica	0.0506	2.4307	W=a*D^b	-2.9838	2.4307	LnW=a+b*lnD	aboveground		0.9967		4	28.2	50	895	5.1	23
214	142	Wang, D.Y.et al., 2003b(in Chinese).	CNKI	China	Hebei	Wuling Mountain	40.55	117.517	7.6	720	1250	152	9.88852	natural	Sapindaceae	Acer	Acer mono (subtree layer)	0.0250268	2.5457	W=a*D0^b	-3.68781	2.5457	LnW=a+b*lnD	aboveground		0.9964						5.1	23
215	142	Wang, D.Y.et al., 2003b(in Chinese).	CNKI	China	Hebei	Wuling Mountain	40.55	117.517	7.6	720	1250	152	9.88852	natural	Oleaceae	Fraxinus	Fraxinus rhynchophylla (subtree layer)	0.0328011	2.3835	W=a*D0^b	-3.41729	2.3835	LnW=a+b*lnD	aboveground		0.9957						5.1	23
216	142	Wang, D.Y.et al., 2003b(in Chinese).	CNKI	China	Hebei	Wuling Mountain	40.55	117.517	7.6	720	1250	152	9.88852	natural	Fagaceae	Quercus	Quercus mongolica (subtree layer)	0.0206088	2.5884	W=a*D0^b	-3.88204	2.5884	LnW=a+b*lnD	aboveground		0.9975						5.1	23
217	142	Wang, D.Y.et al., 2003b(in Chinese).	CNKI	China	Hebei	Wuling Mountain	40.55	117.517	7.6	720	1250	152	9.88852	natural	Tiliaceae	Tilia	Tilia mongolica (subtree layer)	0.0108453	2.7254	W=a*D0^b	-4.52402	2.7254	LnW=a+b*lnD	aboveground		0.9912						5.1	23
218	142	Wang, D.Y.et al., 2003b(in Chinese).	CNKI	China	Hebei	Wuling Mountain	40.55	117.517	7.6	720	1450	152	9.88852	natural	Betulaceae	Betula	Betula costata	0.15011	2.30861	W=a*D^b	-1.89639	2.30861	LnW=a+b*lnD	aboveground		0.9738	9	4	23.7	43	694	5.1	23
219	142	Wang, D.Y.et al., 2003b(in Chinese).	CNKI	China	Hebei	Wuling Mountain	40.55	117.517	7.6	720	1450	152	9.88852	natural	Betulaceae	Betula	Betula costata	0.21346	2.27438	W=a*D^b	-1.54431	2.27438	LnW=a+b*lnD	aboveground		0.9416	9	4	23.7	43	694	5.1	23
220	143	Wang, J.S.et al., 2011a(in Chinese).	CNKI	China	Jilin	Guangming Forest Farm	42.348	128.133	3.3	750	748	16	1.09105	natural	Pinaceae	Abies	Abies nephrolepis	-3.95	2.694	ln(W)=a+b*ln(D)	-3.95	2.694	LnW=a+b*lnD	aboveground	0.98		21	3.4	35.6	18-125		15.9	15
221	143	Wang, J.S.et al., 2011a(in Chinese).	CNKI	China	Jilin	Guangming Forest Farm	42.348	128.133	3.3	750	748	16	1.09105	natural	Pinaceae	Pinus	Pinus koraiensis	0.053	2.39	W=a*D^b	-2.93746	2.39	LnW=a+b*lnD	aboveground	0.998		10	1.9	9.7	34-48		15.9	15
222	144	Wang, J.S.et al., 2011a(in Chinese).	CNKI	China	Gansu	Sidalong Forest Farm	38.453	99.905	-0.2	410	2850	134	12.2279	natural	Pinaceae	Picea	Picea crassifolia	0.0893	2.4269	W=a*D^b	-2.41575	2.4269	LnW=a+b*lnD	aboveground	0.9576		8	17	45.7	63127152212	657-1182	14.1	6
223	145	Wang, N.et al., 2013(in Chinese).	CNKI	China	Shanxi	Tuqiaogou Watershed	37.798	111.239	7.3	545	1200	255	3.98856	planted	Salicaceae	Populus	Populus davidiana	0.077	2.423	W=a*D^b	-2.56395	2.423	LnW=a+b*lnD	aboveground	0.97		20	5.8	32	11-48		6.5	21
224	146	Wang, X.W.et al., 1993(in Chinese).	CNKI	China	Liaoning	Wandianzi Forest Farm	41.96	125.11	4.2	870	650	209	3.10216	planted	Pinaceae	Larix	Larix olgensis	0.0562	2.6518	W=a*D^b	-2.87884	2.6518	LnW=a+b*lnD	aboveground	0.9891		9	11.4	26.4	23-46	550-2225	7.4	22
225	147	Wang, X.Y.et al., 2007a(in Chinese).	CNKI	China	Hubei	Shennongjia Forest Region	31.317	110.475	10.7	1198	1405	110	6.69281	natural	Fagaceae	Fagus	Fagus engleriana	0.246	2.08	W=a*D^b	-1.40242	2.08	LnW=a+b*lnD	aboveground		0.9908		2	35.5	85-130	3600-4513	14.5	20
226	147	Wang, X.Y.et al., 2007a(in Chinese).	CNKI	China	Hubei	Shennongjia Forest Region	31.317	110.475	10.7	1198	1405	110	6.69281	natural	Fagaceae	Quercus	Quercus aliena var. acutiserrata	0.029	2.74	W=a*D^b	-3.54046	2.74	LnW=a+b*lnD	aboveground		0.9961		2	23.6	33-56	2230-6300	14.5	20
227	147	Wang, X.Y.et al., 2007a(in Chinese).	CNKI	China	Hubei	Shennongjia Forest Region	31.317	110.475	10.7	1198	1405	110	6.69281				Other deciduous broadleaved trees	0.082	2.38	W=a*D^b	-2.50104	2.38	LnW=a+b*lnD	aboveground		0.9813		3	35.5			14.5	20
228	147	Wang, X.Y.et al., 2007a(in Chinese).	CNKI	China	Hubei	Shennongjia Forest Region	31.317	110.475	10.7	1198	1405	110	6.69281				Evergreen broadleaved trees	0.00707	3.32	W=a*D^b	-4.95189	3.32	LnW=a+b*lnD	aboveground		0.9119		4	35.5			14.5	20
229	147	Wang, X.Y.et al., 2007a(in Chinese).	CNKI	China	Hubei	Shennongjia Forest Region	31.317	110.475	10.7	1198	1405	110	6.69281				Deciduous broadleaved small trees	0.203	1.95	W=a*D^b	-1.59455	1.95	LnW=a+b*lnD	aboveground		0.9686		3	9			14.5	20
230	147	Wang, X.Y.et al., 2007a(in Chinese).	CNKI	China	Hubei	Shennongjia Forest Region	31.317	110.475	10.7	1198	1405	110	6.69281				Evergreen broadleaved small trees	0.221	1.4	W=a*D^b	-1.50959	1.4	LnW=a+b*lnD	aboveground		0.9592		4	9			14.5	20
231	148	Wang, Y.T.et al., 2007b(in Chinese).	CNKI	China	Sichuan	South Ganzi City	29.417	100.533	-0.3	778	4588	88	5.45222	natural	Pinaceae	Pinus	Pinus densata	-2.72366	2.4614	ln(W)=a+b*ln(D)	-2.72366	2.4614	LnW=a+b*lnD	aboveground		0.915909	7	3.8	11	9-23		30.2	20
232	149	Wang, Z.et al., 2012c(in Chinese).	CNKI	China	Shanghai	Lanlugang Riverside	31.07	121.033	17.8	1200	5	0	0.123665	planted	Sapindaceae	Koelreuteria	Koelreuteria bipinnata var. integrifoliola	0.04215	2.56359	W=a*D^b	-3.16652	2.56359	LnW=a+b*lnD	aboveground	0.97		20	5	15	9	2250	11.2	21
233	149	Wang, Z.et al., 2012c(in Chinese).	CNKI	China	Shanghai	Maogang Township	30.939	121.22	17.8	1200	7	67	0.0784386	planted	Elaeocarpaceae	Elaeocarpus	Elaeocarpus sylvestris	0.10463	2.09	W=a*D^b	-2.25732	2.09	LnW=a+b*lnD	aboveground	0.9		24	5	17	9	2425	4.6	25
234	149	Wang, Z.et al., 2012c(in Chinese).	CNKI	China	Shanghai	Chedun Township	31.022	121.321	17.8	1200	2	180	0.0309164	planted	Lauraceae	Cinnamomum	Cinnamomum camphora	0.07086	2.27885	W=a*D^b	-2.64705	2.27885	LnW=a+b*lnD	aboveground	0.97		20	7	17	9	1750	11.2	21
235	149	Wang, Z.et al., 2012c(in Chinese).	CNKI	China	Shanghai	Maogang Township	30.939	121.22	17.8	1200	7	67	0.0784386	planted	Magnoliaceae	Liriodendron	Liriodendron chinense	0.01959	2.8094	W=a*D^b	-3.93274	2.8094	LnW=a+b*lnD	aboveground	0.98		20	4	14	9	2375	4.6	25
236	150	Wei, Y.J., 2001(in Chinese).	CNKI	China	Fujian	Nanjing Forest Farm	24.708	117.3	19.2	1730	456	43	7.44208	planted	Cupressaceae	Fokienia	Fokienia hodginsii	0.5498	1.9487	W=a*D^b	-0.598201	1.9487	LnW=a+b*lnD	aboveground		0.99	7	8.6	23.1	10-40		9.8	25
237	151152	Wen, D.Z.et al., 1997(in Chinese). Wen, D.Z.et al., 1999(in Chinese).	CNKI	China	Guangdong	Dinghushan Nature Reserve	23.167	112.517	20.4	1927	285	177	14.1858	natural			Mixed species (D>20cm)	0.03541	2.65146	W=a*D^b	-3.34076	2.65146	LnW=a+b*lnD	aboveground	0.991		9	20	42.6	mature forest-over-mature forest	2842-3692	11.2	21
238	151152	Wen, D.Z.et al., 1997(in Chinese). Wen, D.Z.et al., 1999(in Chinese).	CNKI	China	Guangdong	Dinghushan Nature Reserve	23.167	112.517	20.4	1927	285	177	14.1858	natural			Mixed species (20cm≥D≥10cm)	0.10769	2.34891	W=a*D^b	-2.2285	2.34891	LnW=a+b*lnD	aboveground	0.957		13	10	20	mature forest-over-mature forest	2842-3692	11.2	21
239	151152	Wen, D.Z.et al., 1997(in Chinese). Wen, D.Z.et al., 1999(in Chinese).	CNKI	China	Guangdong	Dinghushan Nature Reserve	23.167	112.517	20.4	1927	285	177	14.1858	natural			Mixed species (10cm≥D>5cm)	0.11701	2.36933	W=a*D^b	-2.1455	2.36933	LnW=a+b*lnD	aboveground	0.985		12	5	10	mature forest-over-mature forest	2842-3692	11.2	21
240	151152	Wen, D.Z.et al., 1997(in Chinese). Wen, D.Z.et al., 1999(in Chinese).	CNKI	China	Guangdong	Dinghushan Nature Reserve	23.167	112.517	20.4	1927	285	177	14.1858	natural			Mixed species (5cm≥D≥1cm)	0.05549	2.87776	W=a*D^b	-2.89155	2.87776	LnW=a+b*lnD	aboveground	0.981		10	1	5	mature forest-over-mature forest	2842-3692	11.2	21
241	151152	Wen, D.Z.et al., 1997(in Chinese). Wen, D.Z.et al., 1999(in Chinese).	CNKI	China	Guangdong	Dinghushan Nature Reserve	23.167	112.517	20.4	1927	285	177	14.1858	natural	Arecaceae	Caryota	Caryota ochlandra	0.0042	2.9395	W=a*D^b	-5.47267	2.9395	LnW=a+b*lnD	aboveground	0.999		24	2	14.5			11.2	21
242	152	Wen, D.Z.et al., 1999(in Chinese).	CNKI	China	Guangdong	Dinghushan Nature Reserve	23.167	112.517	20.4	1927	700	177	14.1858	natural			Mixed species (D>5cm)	0.0398	2.6845	W=a*D^b	-3.22389	2.6845	LnW=a+b*lnD	aboveground	0.969		9	5	40	mature forest-over-mature forest	7966	11.2	21
243	152	Wen, D.Z.et al., 1999(in Chinese).	CNKI	China	Guangdong	Dinghushan Nature Reserve	23.167	112.517	20.4	1927	700	177	14.1858	natural			Mixed species (5cm≥D≥1cm)	0.127	2.1011	W=a*D^b	-2.06357	2.1011	LnW=a+b*lnD	aboveground	0.968		6	1	5	mature forest-over-mature forest	7966	11.2	21
244	153154	Wu, X.C., 2009(in Chinese). Wu, X.C.et al., 2009(in Chinese).	CNKI	China	Xinjiang	Beitun Portion of Ergis River	47.5	87.983	5.1	94	563	255	0.153845	natural	Salicaceae	Populus	Populus laurifolia	0.0374	2.5985	W=a*D^b	-3.28608	2.5985	LnW=a+b*lnD	aboveground	0.942		9	2	40	41，42，47，52	190-256	4.5	3
245	153154	Wu, X.C., 2009(in Chinese). Wu, X.C.et al., 2009(in Chinese).	CNKI	China	Xinjiang	Beitun Portion of Ergis River	47.5	87.983	5.1	94	563	255	0.153845	natural	Salicaceae	Populus	Populus jrtyschensis	0.0386	2.4589	W=a*D^b	-3.2545	2.4589	LnW=a+b*lnD	aboveground	0.966		8	2	42	38，39，40，42	184-288	4.5	3
246	153154	Wu, X.C., 2009(in Chinese). Wu, X.C.et al., 2009(in Chinese).	CNKI	China	Xinjiang	Beitun Portion of Ergis River	47.5	87.983	5.1	94	563	255	0.153845	natural	Salicaceae	Populus	Populus alba	0.0428	2.4494	W=a*D^b	-3.15122	2.4494	LnW=a+b*lnD	aboveground	0.97		14	2	44	40，41，47，48	292-421	4.5	3
247	153154	Wu, X.C., 2009(in Chinese). Wu, X.C.et al., 2009(in Chinese).	CNKI	China	Xinjiang	Beitun Portion of Ergis River	47.5	87.983	5.1	94	563	255	0.153845	natural	Salicaceae	Salix	Salix alba	0.1428	2.1364	W=a*D^b	-1.94631	2.1364	LnW=a+b*lnD	aboveground	0.961		12	2	38	18，35，44，45	176-624	4.5	3
248	155	Wu, Z.L. and Dang, C.L., 1994(in Chinese).	CNKI	China	Yunnan	Wanghai Mountain	25.317	102.55	13	1026	2480	205	7.11929	natural	Fagaceae	Quercus	Quercus senescens	0.128617	2.36857	W=a*D^b	-2.05091	2.36857	LnW=a+b*lnD	aboveground		0.98973		3	27	38		14.3	50
249	156	Wu, G.et al., 1993(in Chinese).	CNKI	China	Henan	Fengqiu Agroecological Station	35	114.4	14.4	563	70	0	0.0618327	planted	Scrophulariaceae	Paulownia	Paulownia elongata	0.086217	2.00007	W=a*D^b	-2.45089	2.00007	LnW=a+b*lnD	aboveground		0.992		11.5	35.7	6	50	6	18
250	157	Wu, M.et al., 2013(in Chinese).	CNKI	China	Guangxi	Gaofeng Forest Farm	23.033	108.508	21.8	1350	300	183	2.0421	planted	Magnoliaceae	Michelia	Michelia hedyosperma	0.0054	3.2852	W=a*D^b	-5.22136	3.2852	LnW=a+b*lnD	aboveground	0.9728		24	11	21	11		11.2	21
251	157	Wu, M.et al., 2013(in Chinese).	CNKI	China	Guangxi	Gaofeng Forest Farm	23.033	108.508	21.8	1350	300	183	2.0421	planted	Magnoliaceae	Michelia	Michelia hedyosperma	0.0205	2.9385	W=a*D^b	-3.88733	2.9385	LnW=a+b*lnD	aboveground	0.9561		24	11	21	11		11.2	21
252	158	Wu, P.et al., 2012a(in Chinese).	CNKI	China	Guizhou	Duanshan and Gangdu Townships	25.985	106.738	15.8	1213	1100	255	1.86228	planted	Pinaceae	Pinus	Pinus massoniana	0.1594	2.0641	W=a*D^b	-1.83634	2.0641	LnW=a+b*lnD	aboveground		0.845	18	1.6	6.4	1-6	1725-3000	11.2	21
253	159	Wu, S.R.et al., 1999(in Chinese).	CNKI	China	Fujian	Shuixi Forest Farm	27.05	118.317	18	1630	215	254	1.94614	planted	Pinaceae	Pinus	Pinus massoniana	0.038	2.7666	W=a*D^b	-3.27017	2.7666	LnW=a+b*lnD	aboveground		0.9755		4.8	23.2	5，11，14，20，24，30	875-4075	12.4	48
254	160	Wu, Z.L.et al., 1994b(in Chinese).	CNKI	China	Yunnan	Jidi Forest Farm	28.083	99.667	5.4	625	3565	197	5.589	natural	Pinaceae	Picea	Picea brachytyla var. complanata	0.0561038	2.42537	W=a*D^b	-2.88055	2.42537	LnW=a+b*lnD	aboveground		0.98979		7	95	50-150	384-1580	7.4	22
255	161	Wu, Z.L.et al., 1994c(in Chinese).	CNKI	China	Yunnan	Jidi Forest Farm	28.083	99.667	5.4	625	3420	197	5.589	natural	Pinaceae	Pinus	Pinus densata	0.024434	2.6224	W=a*D^b	-3.71178	2.6224	LnW=a+b*lnD	aboveground		0.98597		7	45	40-100	3000-4900	7.4	22
256	161	Wu, Z.L.et al., 1994c(in Chinese).	CNKI	China	Yunnan	Jidi Forest Farm	28.083	99.667	5.4	625	3420	197	5.589	natural			Other deciduous broadleaved trees	0.0808776	2.34718	W=a*D^b	-2.51482	2.34718	LnW=a+b*lnD	aboveground		0.98234		3	12			7.4	22
257	162	Wu, Z.M.et al., 2001(in Chinese).	CNKI	China	Anhui	Yangtze River Beach in Haikou Township	30.5	117.033	16.7	1460	14	190	1.00536	planted	Salicaceae	Populus	Populus canadensis cv. ‘I-69'	0.0649	2.3177	W=a*D^b	-2.73491	2.3177	LnW=a+b*lnD	aboveground	0.9746		9	7.9	30.6	11	370	30.7	50
258	162	Wu, Z.M.et al., 2001(in Chinese).	CNKI	China	Anhui	Yangtze River Beach in Haikou Township	30.5	117.033	16.7	1460	14	190	1.00536	planted	Salicaceae	Populus	Populus canadensis cv. ‘I-69'	0.079096	2.4249	W=a*D^b	-2.53709	2.4249	LnW=a+b*lnD	aboveground	0.9877		9	7.9	30.6	11	370	30.7	50
259	165	Xiao, Y.T.et al., 1989(in Chinese).	CNKI	China	Hunan	Mufu Mountain	28.974	113.828	11.7	1765	1286	162	11.2863	natural	Pinaceae	Pinus	Pinus taiwanensis	0.3362	1.8383	W=a*D^b	-1.09005	1.8383	LnW=a+b*lnD	aboveground	0.9247		12	3	25	13-45	1080	12.4	48
260	166	Xiao, Z.W.et al., 2012(in Chinese).	CNKI	China	Yunnan	Menglun Township	21.88	101.29	22	1557	1180	255	4.23704	planted	Taxodiaceae	Cunninghamia	Cunninghamia lanceolata	0.0524	2.0795	W=a*D^b	-2.94885	2.0795	LnW=a+b*lnD	aboveground		0.98	10	1	21	6		11.7	27
261	166	Xiao, Z.W.et al., 2012(in Chinese).	CNKI	China	Yunnan	Menglun Township	21.88	101.29	22	1557	1185	255	4.23704	planted	Lauraceae	Cinnamomum	Cinnamomum bodinieri	0.0225	2.4836	W=a*D^b	-3.79424	2.4836	LnW=a+b*lnD	aboveground		0.967	12	3	33	6	200-280	11.7	27
262	166	Xiao, Z.W.et al., 2012(in Chinese).	CNKI	China	Yunnan	Menglun Township	21.88	101.29	22	1557	1195	255	4.23704	planted	Lauraceae	Litsea	Litsea cubeba	0.0776	2.141	W=a*D^b	-2.55619	2.141	LnW=a+b*lnD	aboveground		0.991	10	1	17	6		11.7	27
263	167	Xie, Z.S.et al., 1995(in Chinese).	CNKI	China	Guangdong	Chengyue, Hetou and Longmen Townships	20.92	109.95	23.6	1711	20	123	0.395434	planted	Myrtaceae	Eucalyptus	Eucalyptus citriodora	0.04817	2.64248	W=a*D^b	-3.03302	2.64248	LnW=a+b*lnD	aboveground		0.98682	82	2	18	2.5-10.5		11.2	21
264	167	Xie, Z.S.et al., 1995(in Chinese).	CNKI	China	Guangdong	Chengyue, Hetou and Longmen Townships	20.92	109.95	23.6	1711	20	123	0.395434	planted	Myrtaceae	Eucalyptus	Eucalyptus leizhouensis No.1	0.05657	2.56103	W=a*D^b	-2.87228	2.56103	LnW=a+b*lnD	aboveground		0.98088	70	2	14	1.5-6.5		11.2	21
265	168	Xu, D.P.et al., 1994b(in Chinese).	CNKI	China	Guangdong	Longyandong Forest Farm	23.267	113.383	21.8	1694	140	18	3.43507	planted	Myrtaceae	Eucalyptus	Eucalyptus urophylla	0.059025	2.36856	W=a*D^b	-2.82979	2.36856	LnW=a+b*lnD	aboveground	0.962		24	2.5	12	2-3	2354-2389	11.2	21
266	168	Xu, D.P.et al., 1994b(in Chinese).	CNKI	China	Guangdong	Longyandong Forest Farm	23.267	113.383	21.8	1694	140	18	3.43507	planted	Myrtaceae	Eucalyptus	Eucalyptus urophylla	0.114292	2.31079	W=a*D^b	-2.169	2.31079	LnW=a+b*lnD	aboveground	0.983		24	2.5	12	2-3	2354-2389	11.2	21
267	169	Xu, D.P.et al., 1997(in Chinese).	CNKI	China	Guangdong	Zhenhai Forest Farm	22.542	112.5	22.1	1822	150	200	0.690202	planted	Myrtaceae	Eucalyptus	Eucalyptus grandis × E. urophylla	0.0114	2.415	W=a*D^b	-4.47414	2.415	LnW=a+b*lnD	aboveground		0.96	12	4	11.3	3.5	2232	5.3	15
268	170	Xu, D.P.et al., 2004(in Chinese).	CNKI	China	Yunnan	Western Suburb of Chuxiong County	25.218	101.428	12.4	995	2200	255	3.70113	planted	Myrtaceae	Eucalyptus	Eucalyptus globulus	-2.3004	2.2477	ln(W)=a+b*ln(D)	-2.3004	2.2477	LnW=a+b*lnD	aboveground	0.93		26	5.7	18	4.5		14.5	20
269	171	Xu, H.Y.et al., 1990(in Chinese).	CNKI	China	Shandong	Yihe Forest Farm	35.55	118.5	12.8	837	110	105	0.118109	planted	Salicaceae	Populus	Populus canadensis cv. ‘I-72'	0.096	2.2298	W=a*D^b	-2.34341	2.2298	LnW=a+b*lnD	aboveground		0.9953	18	16.8	26.8	6	278-1667	9.8	19
270	172	Xu, J.W.et al., 2005(in Chinese).	CNKI	China	Shandong	Jianggezhuang Township	37.442	121.708	11.3	805	28	37	0.581261	planted	Pinaceae	Pinus	Pinus thunbergii	0.0954	2.3445	W=a*D^b	-2.34968	2.3445	LnW=a+b*lnD	aboveground		0.9673	18	8	13	33	1395	9.8	19
271	172	Xu, J.W.et al., 2005(in Chinese).	CNKI	China	Shandong	Huanhai Forest Farm	35.84	119.96	12.3	788	50	79	0.622561	planted	Pinaceae	Pinus	Pinus taeda	1.0009	1.4425	W=a*D^b	0.000899595	1.4425	LnW=a+b*lnD	aboveground	0.967		3	6.1	18.3	9	1800	8.3	24
272	172	Xu, J.W.et al., 2005(in Chinese).	CNKI	China	Shandong	Huanhai Forest Farm	35.84	119.96	12.3	788	50	79	0.622561	planted	Pinaceae	Pinus	Pinus taeda	1.9177	1.1879	W=a*D^b	0.651127	1.1879	LnW=a+b*lnD	aboveground	0.966		3	6.1	18.3	9	1800	8.3	24
273	174	Xu, Z.B.et al., 1985(in Chinese).	CNKI	China	Jilin	Changbaishan Nature Reserve	42.276	127.998	1.6	720	900	255	1.22548	natural	Sapindaceae	Acer	Acer mono	0.1882	2.213	W=a*D^b	-1.67025	2.213	LnW=a+b*lnD	aboveground		0.99		9.6	28.8	mature forest-over-mature forest		7.4	22
274	174	Xu, Z.B.et al., 1985(in Chinese).	CNKI	China	Jilin	Changbaishan Nature Reserve	42.276	127.998	1.6	720	900	255	1.22548	natural	Oleaceae	Fraxinus	Fraxinus mandschurica	1.6525	1.674	W=a*D^b	0.502289	1.674	LnW=a+b*lnD	aboveground		0.98		23.3	69.9	mature forest-over-mature forest		7.4	22
275	174	Xu, Z.B.et al., 1985(in Chinese).	CNKI	China	Jilin	Changbaishan Nature Reserve	42.276	127.998	1.6	720	900	255	1.22548	natural	Pinaceae	Pinus	Pinus koraiensis	0.0534	2.507	W=a*D^b	-2.92994	2.507	LnW=a+b*lnD	aboveground		0.99		22.7	68.1	mature forest-over-mature forest		7.4	22
276	174	Xu, Z.B.et al., 1985(in Chinese).	CNKI	China	Jilin	Changbaishan Nature Reserve	42.276	127.998	1.6	720	900	255	1.22548	natural	Fagaceae	Quercus	Quercus mongolica	0.1229	2.353	W=a*D^b	-2.09638	2.353	LnW=a+b*lnD	aboveground		0.99		23.1	69.2	mature forest-over-mature forest		7.4	22
277	174	Xu, Z.B.et al., 1985(in Chinese).	CNKI	China	Jilin	Changbaishan Nature Reserve	42.276	127.998	1.6	720	900	255	1.22548	natural	TIliaceae	Tilia	Tilia amurensis	0.2177	2.121	W=a*D^b	-1.52464	2.121	LnW=a+b*lnD	aboveground		0.95		19.9	59.7	mature forest-over-mature forest		7.4	22
278	174	Xu, Z.B.et al., 1985(in Chinese).	CNKI	China	Jilin	Changbaishan Nature Reserve	42.276	127.998	1.6	720	900	255	1.22548	natural	Sapindaceae	Acer	Acer mono	0.1355	2.329	W=a*D^b	-1.99878	2.329	LnW=a+b*lnD	aboveground		0.99		9.6	28.8	mature forest-over-mature forest		7.4	22
279	174	Xu, Z.B.et al., 1985(in Chinese).	CNKI	China	Jilin	Changbaishan Nature Reserve	42.276	127.998	1.6	720	900	255	1.22548	natural	Betulaceae	Betula	Betula costata	1.534	1.6195	W=a*D^b	0.427879	1.6195	LnW=a+b*lnD	aboveground		0.99		23	69	mature forest-over-mature forest		7.4	22
280	174	Xu, Z.B.et al., 1985(in Chinese).	CNKI	China	Jilin	Changbaishan Nature Reserve	42.276	127.998	1.6	720	900	255	1.22548	natural	Oleaceae	Fraxinus	Fraxinus mandschurica	1.1904	1.764	W=a*D^b	0.174289	1.764	LnW=a+b*lnD	aboveground		0.98		27.7	93.1	mature forest-over-mature forest		7.4	22
281	174	Xu, Z.B.et al., 1985(in Chinese).	CNKI	China	Jilin	Changbaishan Nature Reserve	42.276	127.998	1.6	720	900	255	1.22548	natural	Pinaceae	Pinus	Pinus koraiensis	0.0632	2.464	W=a*D^b	-2.76145	2.464	LnW=a+b*lnD	aboveground		0.99		25.9	77.6	mature forest-over-mature forest		7.4	22
282	174	Xu, Z.B.et al., 1985(in Chinese).	CNKI	China	Jilin	Changbaishan Nature Reserve	42.276	127.998	1.6	720	900	255	1.22548	natural	TIliaceae	Tilia	Tilia amurensis	0.346	1.976	W=a*D^b	-1.06132	1.976	LnW=a+b*lnD	aboveground		0.97		27.3	81.9	mature forest-over-mature forest		7.4	22
283	174	Xu, Z.B.et al., 1985(in Chinese).	CNKI	China	Jilin	Changbaishan Nature Reserve	42.276	127.998	1.6	720	900	255	1.22548	natural	Ulmaceae	Ulmus	Ulmus davidiana var. japonica	0.0707	2.42	W=a*D^b	-2.64931	2.42	LnW=a+b*lnD	aboveground		0.99		17.4	52.1	mature forest-over-mature forest		7.4	22
284	174	Xu, Z.B.et al., 1985(in Chinese).	CNKI	China	Jilin	Changbaishan Nature Reserve	42.276	127.998	1.6	720	900	255	1.22548	natural	Sapindaceae	Acer	Acer mono	0.1355	2.329	W=a*D^b	-1.99878	2.329	LnW=a+b*lnD	aboveground		0.99		10.5	31.5	mature forest-over-mature forest		7.4	22
285	174	Xu, Z.B.et al., 1985(in Chinese).	CNKI	China	Jilin	Changbaishan Nature Reserve	42.276	127.998	1.6	720	900	255	1.22548	natural	Oleaceae	Fraxinus	Fraxinus mandschurica	1.416	1.71	W=a*D^b	0.347836	1.71	LnW=a+b*lnD	aboveground		0.98		26.5	79.4	mature forest-over-mature forest		7.4	22
286	174	Xu, Z.B.et al., 1985(in Chinese).	CNKI	China	Jilin	Changbaishan Nature Reserve	42.276	127.998	1.6	720	900	255	1.22548	natural	Pinaceae	Pinus	Pinus koraiensis	0.0417	2.579	W=a*D^b	-3.17725	2.579	LnW=a+b*lnD	aboveground		0.99		14.1	42.2	mature forest-over-mature forest		7.4	22
287	174	Xu, Z.B.et al., 1985(in Chinese).	CNKI	China	Jilin	Changbaishan Nature Reserve	42.276	127.998	1.6	720	900	255	1.22548	natural	Fagaceae	Quercus	Quercus mongolica	0.0179	2.857	W=a*D^b	-4.02295	2.857	LnW=a+b*lnD	aboveground		0.97		22.3	66.8	mature forest-over-mature forest		7.4	22
288	174	Xu, Z.B.et al., 1985(in Chinese).	CNKI	China	Jilin	Changbaishan Nature Reserve	42.276	127.998	1.6	720	900	255	1.22548	natural	Tiliaceae	Tilia	Tilia amurensis	0.098	2.353	W=a*D^b	-2.32279	2.353	LnW=a+b*lnD	aboveground		0.98		16	47.9	mature forest-over-mature forest		7.4	22
289	174	Xu, Z.B.et al., 1985(in Chinese).	CNKI	China	Jilin	Changbaishan Nature Reserve	42.276	127.998	1.6	720	900	255	1.22548	natural	Ulmaceae	Ulmus	Ulmus davidiana var. japonica	0.0709	2.42	W=a*D^b	-2.64648	2.42	LnW=a+b*lnD	aboveground		0.99		19.4	58.2	mature forest-over-mature forest		7.4	22
290	174	Xu, Z.B.et al., 1985(in Chinese).	CNKI	China	Jilin	Changbaishan Nature Reserve	42.276	127.998	1.6	720	900	255	1.22548	natural	Sapindaceae	Acer	Acer mono	0.1483	2.298	W=a*D^b	-1.90852	2.298	LnW=a+b*lnD	aboveground		0.99		10.3	30.8	mature forest-over-mature forest		7.4	22
291	174	Xu, Z.B.et al., 1985(in Chinese).	CNKI	China	Jilin	Changbaishan Nature Reserve	42.276	127.998	1.6	720	900	255	1.22548	natural	Betulaceae	Betula	Betula platyphylla	1.574	1.615	W=a*D^b	0.45362	1.615	LnW=a+b*lnD	aboveground		0.99		19.4	58.1	mature forest-over-mature forest		7.4	22
292	174	Xu, Z.B.et al., 1985(in Chinese).	CNKI	China	Jilin	Changbaishan Nature Reserve	42.276	127.998	1.6	720	900	255	1.22548	natural	Oleaceae	Fraxinus	Fraxinus mandschurica	1.457	1.7104	W=a*D^b	0.37638	1.7104	LnW=a+b*lnD	aboveground		0.98		20.8	62.3	mature forest-over-mature forest		7.4	22
293	174	Xu, Z.B.et al., 1985(in Chinese).	CNKI	China	Jilin	Changbaishan Nature Reserve	42.276	127.998	1.6	720	900	255	1.22548	natural	Fagaceae	Quercus	Quercus mongolica	0.0179	2.857	W=a*D^b	-4.02295	2.857	LnW=a+b*lnD	aboveground		0.97		21.6	64.7	mature forest-over-mature forest		7.4	22
294	174	Xu, Z.B.et al., 1985(in Chinese).	CNKI	China	Jilin	Changbaishan Nature Reserve	42.276	127.998	1.6	720	900	255	1.22548	natural	Tiliaceae	Tilia	Tilia amurensis	0.2157	2.1128	W=a*D^b	-1.53387	2.1128	LnW=a+b*lnD	aboveground		0.99		14.8	44.3	mature forest-over-mature forest		7.4	22
295	174	Xu, Z.B.et al., 1985(in Chinese).	CNKI	China	Jilin	Changbaishan Nature Reserve	42.276	127.998	1.6	720	900	255	1.22548	natural	Ulmaceae	Ulmus	Ulmus davidiana var. japonica	0.0716	2.416	W=a*D^b	-2.63666	2.416	LnW=a+b*lnD	aboveground		0.99		18.6	55.7	mature forest-over-mature forest		7.4	22
296	175	Xu, Z.Q.et al., 2006(in Chinese).	CNKI	China	Heilongjiang	Suiyang Forest Region	43.983	130.142	3	525	485	255	9.10368	natural	Fagaceae	Quercus	Quercus mongolica	0.1069	2.51353	W=a*D^b	-2.23586	2.51353	LnW=a+b*lnD	aboveground		0.980075	15	5.4	21.9	16,42,48,49,73	675-4300	19.5	23
297	176	Xu, Z.Z.et al., 2010(in Chinese).	CNKI	China	Henan	Xinfeng Forest Farm	41.75	118	1.3	470	1335	64	4.33289	planted	Betulaceae	Betula	Betula platyphylla	0.10835	2.0843	W=a*D^b	-2.22239	2.0843	LnW=a+b*lnD	aboveground	0.9784			2.6	7.7	12		7.4	22
298	176	Xu, Z.Z.et al., 2010(in Chinese).	CNKI	China	Henan	Xinfeng Forest Farm	41.75	118	1.3	470	1335	64	4.33289	planted	Pinaceae	Larix	Larix principis-rupprechtii	0.095571	1.9645	W=a*D^b	-2.34789	1.9645	LnW=a+b*lnD	aboveground	0.988			2.6	8.1	12		7.4	22
299	176	Xu, Z.Z.et al., 2010(in Chinese).	CNKI	China	Henan	Xinfeng Forest Farm	41.75	118	1.3	470	1335	64	4.33289	planted	Salicaceae	Populus	Populus davidiana	0.064858	2.204	W=a*D^b	-2.73556	2.204	LnW=a+b*lnD	aboveground	0.9839			2.7	8	12		7.4	22
300	177	Xuan, Z.L.et al., 2013(in Chinese).	CNKI	China	Jilin	Mopanshan Forest Farm	43.757	126.378	4.5	668	392	61	6.93879	planted	Pinaceae	Larix	Larix olgensis	0.2746	2.061	W=a*D^b	-1.29244	2.061	LnW=a+b*lnD	aboveground	0.9662		15	8	24	24		8.2	18
301	179	Xue, L.et al., 2012.	web of science	China	Jiangsu	Northwest Suining County	33.883	118.067	16	1300	25	50	0.0484028	planted	Salicaceae	Populus	Populus canadensis cv. ‘I-72'	1.082	1.641	W=a*D^b	0.0788112	1.641	LnW=a+b*lnD	aboveground	0.998		15	26	38	9	204	6	18
302	179	Xue, L.et al., 2012.	web of science	China	Jiangsu	Northwest Suining County	33.883	118.067	16	1300	25	50	0.0484028	planted	Salicaceae	Populus	Populus canadensis cv. ‘I-72'	3.003	1.392	W=a*D^b	1.09961	1.392	LnW=a+b*lnD	aboveground	0.996		15	26	38	9	204	6	18
303	179	Xue, L.et al., 2012.	web of science	China	Jiangsu	Northwest Suining County	33.883	118.067	16	1300	25	50	0.0484028	planted	Salicaceae	Populus	Populus canadensis cv. ‘I-72'	4.663	1.263	W=a*D^b	1.53966	1.263	LnW=a+b*lnD	aboveground	0.996		15	24	38	9	278	6	18
304	179	Xue, L.et al., 2012.	web of science	China	Jiangsu	Northwest Suining County	33.883	118.067	16	1300	25	50	0.0484028	planted	Salicaceae	Populus	Populus canadensis cv. ‘I-72'	1.613	1.57	W=a*D^b	0.478096	1.57	LnW=a+b*lnD	aboveground	0.999		15	17	33	9	400	6	18
305	179	Xue, L.et al., 2012.	web of science	China	Jiangsu	Northwest Suining County	33.883	118.067	16	1300	25	50	0.0484028	planted	Salicaceae	Populus	Populus canadensis cv. ‘I-72'	0.419	2	W=a*D^b	-0.869884	2	LnW=a+b*lnD	aboveground	0.982		15	12	28	9	625	6	18
306	180	Yan, J.F.et al., 2009(in Chinese).	CNKI	China	Jiangsu	Yunlong Mountain	34.242	117.183	14.5	967	142	38	0.429156	planted	Cupressaceae	Platycladus	Platycladus orientalis	0.2479	2.0333	W=a*D^b	-1.39473	2.0333	LnW=a+b*lnD	aboveground	0.9798		8	7	14	50	1350	6	18
307	180	Yan, J.F.et al., 2009(in Chinese).	CNKI	China	Jiangsu	Yunlong Mountain	34.242	117.183	14.5	967	142	38	0.429156	planted	Cupressaceae	Platycladus	Platycladus orientalis	0.081	2.5159	W=a*D^b	-2.51331	2.5159	LnW=a+b*lnD	aboveground	0.9999		8	7	12	50	2025	6	18
308	181	Yang, X., 1986(in Chinese).	CNKI	China	Henan	Wobei Township	33.905	115.34	14.4	740	42	90	0.0744996	planted	Scrophulariaceae	Paulownia	Paulownia elongata	0.193757	1.95912	W=a*D^b	-1.64115	1.95912	LnW=a+b*lnD	aboveground		0.961	8	15	40	10	83	9.7	47
309	181	Yang, X., 1986(in Chinese).	CNKI	China	Henan	Baotun Township	34.092	114.433	14.4	673	60	130	0.0484732	planted	Scrophulariaceae	Paulownia	Paulownia elongata	0.179878	1.98742	W=a*D^b	-1.71548	1.98742	LnW=a+b*lnD	aboveground		0.989	8	20	50	12	83	6.5	21
310	181	Yang, X., 1986(in Chinese).	CNKI	China	Henan	Baotun Township	34.092	114.433	14.4	673	60	130	0.0484732	planted	Scrophulariaceae	Paulownia	Paulownia elongata	0.081835	2.28016	W=a*D^b	-2.50305	2.28016	LnW=a+b*lnD	aboveground		0.941	8	20	50	15	83	6.5	21
311	181	Yang, X., 1986(in Chinese).	CNKI	China	Henan	Baotun and Wobei Townships	34.092	114.94	14.4	707	50	255	0.0484732	planted	Scrophulariaceae	Paulownia	Paulownia elongata	0.118096	2.11906	W=a*D^b	-2.13626	2.11906	LnW=a+b*lnD	aboveground		0.974	24	15	50	10,12,15	83	4.1	6
312	182	Yang, X.et al., 1999(in Chinese).	CNKI	China	Henan	Jiangcun Township	32.05	114.533	14.4	679	85	115	0.521202	planted	Scrophulariaceae	Paulownia	Paulownia elongata	0.021158	2.43244	W=a*D^b	-3.85574	2.43244	LnW=a+b*lnD	aboveground		0.9978	27	4	44	5-14	83	11.2	21
313	183	Yang, Z.W.et al., 2000(in Chinese).	CNKI	China	Fujian	Banlin Forest Farm	24.86	117.68	17.4	1940	548	255	8.32211	planted	Cupressaceae	Fokienia	Fokienia hodginsii	0.0264	2.615	W=a*D^b	-3.63439	2.615	LnW=a+b*lnD	aboveground		0.977	17	8.6	23.1	10，20,30,37	733-1344	9.8	25
314	184	Yao, Y.J.et al., 2003(in Chinese).	CNKI	China	Hunan	Central South Forestry University Arboretum	27.833	112.9	17.4	1431	125	255	0.355018	planted	Lauraceae	Cinnamomum	Cinnamomum camphora	0.119122	2.15209	W=a*D^b	-2.12761	2.15209	LnW=a+b*lnD	aboveground		0.944997		6	24	18	1025	12.4	48
315	185	Ye, W.H., 1995(in Chinese).	CNKI	China	Heilongjiang	Daqing Forest Farm	45.367	129.417	2.7	750	422	129	7.83268	natural	Oleaceae	Fraxinus	Fraxinus mandschurica	8.16617	0.841496	W=a*D^b	2.1	0.841496	LnW=a+b*lnD	aboveground		0.987159		9.2	27.8	38	520	7.4	22
316	185	Ye, W.H., 1995(in Chinese).	CNKI	China	Heilongjiang	Daqing Forest Farm	45.367	129.417	2.7	750	422	129	7.83268	natural	Juglandaceae	Juglans	Juglans mandshurica	4.87929	1.02162	W=a*D^b	1.585	1.02162	LnW=a+b*lnD	aboveground		0.97615		9.2	27.5	38	520	7.4	22
317	186187	Ye, W.P., 2005(in Chinese). Ye, W.P.et al., 2006(in Chinese).	CNKI	China	Guangxi	Upper Reaches of Lijiang River Watershed	24.992	110.208	19	1700	306	5	3.77878	planted	Fagaceae	Castanopsis	Castanopsis fargesii	0.4032	2.348	W=a*D^b	-0.908323	2.348	LnW=a+b*lnD	aboveground		0.9986	4	7	13.4	22		12.4	48
318	186187	Ye, W.P., 2005(in Chinese). Ye, W.P.et al., 2006(in Chinese).	CNKI	China	Guangxi	Upper Reaches of Lijiang River Watershed	24.992	110.208	19	1700	306	5	3.77878	planted	Pinaceae	Pinus	Pinus massoniana	0.2253	2.4213	W=a*D^b	-1.49032	2.4213	LnW=a+b*lnD	aboveground		0.9899	4	9.8	22.9	22		12.4	48
319	188	Ye, J.Z. and Jiang, Z.L., 1983(in Chinese).	CNKI	China	Jiangsu	Hilly Region of Zhenjiang City	31.66	119.49	15.5	1090	25	255	0.108968	planted	Taxodiaceae	Cunninghamia	Cunninghamia lanceolata	0.4776	1.5807	W=a*D^b	-0.738982	1.5807	LnW=a+b*lnD	aboveground		0.9955	33	2	16	2-18		10.6	20
320	189	Ye, J.Z. and Jiang, Z.L., 1983(in Chinese).	CNKI	China	Fujian	Yangkou Forest Farm	26.8	117.9	18.4	1757	450	3	0.742759	planted	Taxodiaceae	Cunninghamia	Cunninghamia lanceolata	0.0588	2.5026	W=a*D^b	-2.83361	2.5026	LnW=a+b*lnD	aboveground		0.9985	32	5	25	7,9,11,16,19,26	3625-5300	12.4	48
321	190	You, W.Z.et al., 2011(in Chinese).	CNKI	China	Liaoning	Binglashan Forest Farm	42.5	125	5.2	685	550	255	4.55351	planted	Pinaceae	Larix	Larix olgensis	0.072	2.62	W=a*D^b	-2.63109	2.62	LnW=a+b*lnD	aboveground	0.928		36	9.8	23.4	14，26，35，54	500-1500	19.5	23
322	191	Yu, B.et al., 2011(in Chinese).	CNKI	China	Inner Mongolia	Chaocha Forest Farm	50.87	121.5	-4.9	466	950	166	0.413676	natural	Pinaceae	Larix	Larix gmelinii	0.0202	3.0612	W=a*D^b	-3.90207	3.0612	LnW=a+b*lnD	aboveground	0.9129		36	3.4	15	41-80	221-2241	20.9	23
323	192	Yu, Y.F.et al., 2013(in Chinese).	CNKI	China	Guangxi	North Guangxi Province	25.442	108.55	19.7	1575	737	31	5.23876	planted	Taxodiaceae	Cunninghamia	Cunninghamia lanceolata	0.026	2.72	W=a*D^b	-3.64966	2.72	LnW=a+b*lnD	aboveground	0.989		15	8	23.5	6，16，23，32，50	1150-3860	18	23
324	193	Zeng, X.P.et al., 2008(in Chinese).	CNKI	China	Guangdong	Heshan Ecological Station	22.683	112.9	21.6	1700	100	232	1.05974	planted	Taxodiaceae	Cunninghamia	Cunninghamia lanceolata	0.0413	2.4315	W=a*D^b	-3.18689	2.4315	LnW=a+b*lnD	aboveground	0.9817		24	6.3	18.9	25		5.3	15
325	193	Zeng, X.P.et al., 2008(in Chinese).	CNKI	China	Guangdong	Heshan Ecological Station	22.683	112.9	21.6	1700	100	232	1.05974	planted	Pinaceae	Pinus	Pinus massoniana	7.916	0.5521	W=a*D^b	2.06889	0.5521	LnW=a+b*lnD	aboveground	0.956		24	6.3	18.9	25		5.3	15
326	193	Zeng, X.P.et al., 2008(in Chinese).	CNKI	China	Guangdong	Heshan Ecological Station	22.683	112.9	21.6	1700	100	232	1.05974	planted	Leguminosae	Acacia	Acacia mangium	0.0409	2.6518	W=a*D^b	-3.19663	2.6518	LnW=a+b*lnD	aboveground	0.9855		24	9.5	28.4	21	853	5.3	15
327	193	Zeng, X.P.et al., 2008(in Chinese).	CNKI	China	Guangdong	Heshan Ecological Station	22.683	112.9	21.6	1700	100	232	1.05974	planted	Theaceae	Schima	Schima wallichii	0.0311	2.714	W=a*D^b	-3.47055	2.714	LnW=a+b*lnD	aboveground	0.9892		24	7.1	21.2	18	1344	5.3	15
328	195	Zhang, B.L., 1990(in Chinese).	CNKI	China	Jilin	Hongshi Forest Farm	42.43	128.13	2.7	679	650	15	0.480457	natural	Pinaceae	Pinus	Pinus sylvestris var. sylvestriformis	0.2719	2.0406	W=a*D^b	-1.30232	2.0406	LnW=a+b*lnD	aboveground	0.8647		9	9	23.4	young growth-half-mature forest	1070	15.9	15
329	195	Zhang, B.L., 1990(in Chinese).	CNKI	China	Jilin	Dayang Forest Farm	42.62	125.417	4.2	665	360	124	0.503914	natural	Pinaceae	Pinus	Pinus sylvestris var. sylvestriformis	0.1144	2.2042	W=a*D^b	-2.16805	2.2042	LnW=a+b*lnD	aboveground	0.9631		9	4.7	15	young growth-half-mature forest	3840	8.2	18
330	199	Zhang, G.B.et al., 2012(in Chinese).	CNKI	China	Anhui	Lingnan Forest Farm	29.464	118.164	16.2	2000	479	235	2.13375	planted	Taxodiaceae	Cunninghamia	Cunninghamia lanceolata	0.065	2.206	W=a*D^b	-2.73337	2.206	LnW=a+b*lnD	aboveground		0.941	10	6	22	8-25		30.7	50
331	199	Zhang, G.B.et al., 2012(in Chinese).	CNKI	China	Anhui	Lingnan Forest Farm	29.464	118.164	16.2	2000	479	235	2.13375	planted	Pinaceae	Pinus	Pinus massoniana	0.036	2.609	W=a*D^b	-3.32424	2.609	LnW=a+b*lnD	aboveground		0.987	10	6	24	10-25		30.7	50
332	199	Zhang, G.B.et al., 2012(in Chinese).	CNKI	China	Anhui	Lingnan Forest Farm	29.464	118.164	16.2	2000	479	235	2.13375	natural			Generalized	1.004	1.447	W=a*D^b	0.00399202	1.447	LnW=a+b*lnD	aboveground		0.841	10	6	18	8-20		30.7	50
333	200	Zhang, Q.et al., 2008a(in Chinese).	CNKI	China	Anhui	Yangtze River Beach in Haikou Township	30.5	117.033	16.7	1460	14	190	1.00536	planted	Salicaceae	Populus	Populus canadensis cv. ‘I-72'	0.418	1.797	W=a*D^b	-0.872274	1.797	LnW=a+b*lnD	aboveground		0.8373	14	24	38	14	250-370	30.7	50
334	201	Zhang, S.G.et al., 2010(in Chinese).	CNKI	China	Guangxi	Longlin and Tianlin Counties	24.536	105.793	18.5	1175	574	176	6.11405	planted	Pinaceae	Pinus	Pinus massoniana	0.0881	2.4651	W=a*D^b	-2.42928	2.4651	LnW=a+b*lnD	aboveground	0.963		36	4.5	16	4-16	1000-4775	12.4	48
335	202	Zhang, W.Y.et al., 1999b(in Chinese).	CNKI	China	Fujian	Dong'ancun Forest Farm	27	118.5	18.7	1664	363	255	3.0889	planted	Magnoliaceae	Tsoongiodendron	Tsoongiodendron odorum	0.1331	2.5669	W=a*D^b	-2.01665	2.5669	LnW=a+b*lnD	aboveground		0.95		8.5	20.3	young growth-near-mature forest	900-1815	11.2	21
336	203	Zhang, Z.H.et al., 1996b(in Chinese).	CNKI	China	Fujian	Yulong Forest Farm	26.238	116.691	18.9	1715	350	250	0.183094	planted	Magnoliaceae	Magnolia	Magnolia officinalis	0.5465	1.4905	W=a*D^b	-0.604221	1.4905	LnW=a+b*lnD	aboveground	0.9915		20	4.1	11.4	14	1075	12.4	48
337	204	Zhang, Z.H.et al., 2011(in Chinese).	CNKI	China	Yunnan	Cuiyu and Hongqiao Townships	27.44	100.739	14.5	920	2998	255	13.6852	planted	Pinaceae	Pinus	Pinus yunnanensis	0.0393	2.73	W=a*D^b	-3.23653	2.73	LnW=a+b*lnD	aboveground	0.9824		12	7	25	10-30		7.4	22
338	205	Zhao, T.S. and Zhang, P.C., 1989(in Chinese).	CNKI	China	Henan	Huangbaishan Forest Farm	31.458	115.333	15.2	1390	800	225	5.57415	planted	Pinaceae	Pinus	Pinus taiwanensis	0.0542179	2.41205	W=a*D^b	-2.91474	2.41205	LnW=a+b*lnD	aboveground		0.91119		6	18	14，19，24	1933-3117	7.4	22
339	205	Zhao, T.S. and Zhang, P.C., 1989(in Chinese).	CNKI	China	Henan	Huangbaishan Forest Farm	31.458	115.333	15.2	1390	800	225	5.57415	planted	Pinaceae	Pinus	Pinus taiwanensis	0.043577	2.52826	W=a*D^b	-3.13323	2.52826	LnW=a+b*lnD	aboveground		0.99299		6	18	14，19，24	3283-4567	7.4	22
340	206	Zhao, J.M.et al., 2012(in Chinese).	CNKI	China	Guizhou	Dashahe Nature Reserve	29.108	107.567	12.1	1319	1400	114	4.77727	natural	Flacourtiaceae	Idesia	Idesia polycarpa	0.2678	1.8682	W=a*D^b	-1.31751	1.8682	LnW=a+b*lnD	aboveground	0.9969		20	2.3	29.3	3-24		14.5	20
341	207	Zheng, H.et al., 2008.	web of science	China	Hunan	Changchongcun Watershed	27.083	112.3	17.9	1237	117	122	0.697194	planted	Taxodiaceae	Cunninghamia	Cunninghamia lanceolata	0.1954	1.6857	W=a*D^b	-1.63271	1.6857	LnW=a+b*lnD	aboveground	0.9887		8	3.8	15.1	14	2967	12.4	48
342	207	Zheng, H.et al., 2008.	web of science	China	Hunan	Changchongcun Watershed	27.083	112.3	17.9	1237	117	122	0.697194	planted	Pinaceae	Pinus	Pinus elliottii	0.1515	1.9028	W=a*D^b	-1.88717	1.9028	LnW=a+b*lnD	aboveground	0.9881		8	4.3	16.5	14	2100	12.4	48
343	207	Zheng, H.et al., 2008.	web of science	China	Hunan	Changchongcun Watershed	27.083	112.3	17.9	1237	117	122	0.697194	natural	Fagaceae	Cyclobalanopsis	Cyclobalanopsis glauca	0.651	1.6086	W=a*D^b	-0.429246	1.6086	LnW=a+b*lnD	aboveground	0.9837		8	3.2	11.1	14	1400	12.4	48
344	207	Zheng, H.et al., 2008.	web of science	China	Hunan	Changchongcun Watershed	27.083	112.3	17.9	1237	117	122	0.697194	natural	Pinaceae	Pinus	Pinus massoniana	0.059	2.2906	W=a*D^b	-2.83022	2.2906	LnW=a+b*lnD	aboveground	0.9746		8	8.2	23.7	14	1400	12.4	48
345	208	Zheng, Z.et al., 2000(in Chinese).	CNKI	China	Yunnan	Menglun Township	21.88	101.29	22	1557	650	255	4.23704	natural			Mixed species (D>20cm)	0.17259	2.32016	W=a*D^b	-1.75684	2.32016	LnW=a+b*lnD	aboveground		0.9637		20	150	mature forest-over-mature forest	796	11.7	27
346	208	Zheng, Z.et al., 2000(in Chinese).	CNKI	China	Yunnan	Menglun Township	21.88	101.29	22	1557	650	255	4.23704	natural			Mixed species (20cm≥D≥5cm)	0.06006	2.59187	W=a*D^b	-2.81241	2.59187	LnW=a+b*lnD	aboveground		0.9724		5	20	mature forest-over-mature forest	796	11.7	27
347	208	Zheng, Z.et al., 2000(in Chinese).	CNKI	China	Yunnan	Xishuangbanna Botanical Garden	21.8	100.921	19.4	1772	1463	64	2.78448	natural			Mixed species (D≥5cm)	0.1036	2.3306	W=a*D^b	-2.26722	2.3306	LnW=a+b*lnD	aboveground	0.9733		37	5	95	mature forest-over-mature forest		25	55
348	209210	Zhou, S.Q. and Huang, J.Y., 1991a(in Chinese). Zhou, S.Q. and Huang, J.Y., 1991b(in Chinese).	CNKI	China	Sichuan	Wolong Nature Reserve	31.083	103.133	10.9	1100	2600	79	27.6341	planted	Pinaceae	Larix	Larix mastersiana	0.2044	1.9704	W=a*D^b	-1.58768	1.9704	LnW=a+b*lnD	aboveground		0.9452	9	8	24	22	1359	30.2	20
349	211	Zhou, G.M.et al., 1996(in Chinese).	CNKI	China	Zhejiang	Qingyuan County	27.62	119.05	17.5	1831	379	46	3.22105	planted	Taxodiaceae	Cunninghamia	Cunninghamia lanceolata	0.010571	3.1034	W=a*D^b	-4.54964	3.1034	LnW=a+b*lnD	aboveground		0.9564	100	8	19.6	young growth-half-mature forest		10.8	43
350	212	Zhou, G.Y.et al., 1997(in Chinese).	CNKI	China	Hainan	Jianfengling Nature Reserve	18.608	108.842	19.8	2449	880	255	6.90062	planted	Magnoliaceae	Manglietia	Manglietia hainanensis	0.091577	2.34458	W=a*D^b	-2.39058	2.34458	LnW=a+b*lnD	aboveground	0.96		7	4.8	23.1	30	1923	12.4	48
351	213	Zhou, W.C.et al., 2012(in Chinese).	CNKI	China	Heilongjiang	Lingfeng Forest Farm	48.386	128.383	-1	630	491	82	0.704413	natural	Betulaceae	Alnus	Alnus sibirica	0.05244	2.40714	W=a*D^b	-2.94809	2.40714	LnW=a+b*lnD	aboveground	0.804			6	16	17	1125	7.4	22
352	213	Zhou, W.C.et al., 2012(in Chinese).	CNKI	China	Heilongjiang	Lingfeng Forest Farm	48.386	128.383	-1	630	491	82	0.704413	natural	Betulaceae	Betula	Betula platyphylla	0.03472	2.75966	W=a*D^b	-3.36044	2.75966	LnW=a+b*lnD	aboveground	0.987			6	20	35	1316	7.4	22
353	213	Zhou, W.C.et al., 2012(in Chinese).	CNKI	China	Heilongjiang	Lingfeng Forest Farm	48.386	128.383	-1	630	491	82	0.704413	natural	Pinaceae	Larix	Larix gmelinii	0.04289	2.5499	W=a*D^b	-3.14912	2.5499	LnW=a+b*lnD	aboveground	0.948			6	20	47	775	7.4	22
354	213	Zhou, W.C.et al., 2012(in Chinese).	CNKI	China	Heilongjiang	Lingfeng Forest Farm	48.386	128.383	-1	630	491	82	0.704413	natural	Pinaceae	Larix	Larix gmelinii	0.13608	2.16014	W=a*D^b	-1.99451	2.16014	LnW=a+b*lnD	aboveground	0.739			6	20	43	1750	7.4	22
355	213	Zhou, W.C.et al., 2012(in Chinese).	CNKI	China	Heilongjiang	Lingfeng Forest Farm	48.386	128.383	-1	630	491	82	0.704413	natural	Pinaceae	Larix	Larix gmelinii	0.0071	3.25575	W=a*D^b	-4.94766	3.25575	LnW=a+b*lnD	aboveground	0.971			6	20	35	2100	7.4	22
356	214	Zhou, Z.Z.et al., 1995(in Chinese).	CNKI	China	Guangdong	Nanhua Farm	20.462	110.236	22.7	1579	125	180	0.463735	planted	Euphorbiaceae	Hevea	Hevea brasiliensis	-2.18505	2.44633	ln(W)=a+b*ln(D)	-2.18505	2.44633	LnW=a+b*lnD	aboveground		0.9937	50	2	22	≤25	556
357	215	Zhuang, H.L.et al., 2012(in Chinese).	CNKI	China	Shanghai	Dongping Forest Park	31.652	121.529	15.2	1025	7	0	0	planted	Taxodiaceae	Metasequoia	Metasequoia glyptostroboides	0.06291	2.4841	W=a*D^b	-2.76605	2.4841	LnW=a+b*lnD	aboveground	0.972		10	8.4	27.5	8，15，30	550-1050	6	18
358	217	Yin, Y.et al., 2010(in Chinese).	CNKI	China	Heilongjiang		47.75	126.63	1.9	512	202	177	0.897679	natural，planted	Pinaceae	Larix	Larix gmelinii	0.11279	2.38656	W=a*D^b	-2.18223	2.38656	LnW=a+b*lnD	aboveground	0.9645		50	2	38.8			19.5	23
359	219	Young et al., 1980	web of science	America	Maine		45.24	-68.98	5.625	1064	95	222	0.330718		Betulaceae	Alnus	Alnus rugosa	0.2612	2.2087	W=a*D^b	-1.34247	2.2087	LnW=a+b*lnD	aboveground			30	3	9			20.9	4
360	220	Perala and Alban, 1994	web of science	America	Upper great Lakes		48.4	-87.36	3.24167	868	179	0	0		Oleaceae	Fraxinus	Fraxinus nigra	0.1634	2.348	W=a*D^b	-1.81155	2.348	LnW=a+b*lnD	aboveground			18	4	32
361	221	Brenneman et al., 1978	web of science	America	West Virginia		38.94	-80.18	10.5333	1244	533	63	0.134319		Oleaceae	Fraxinus	Fraxinus americana	0.1063	2.4798	W=a*D^b	-2.24149	2.4798	LnW=a+b*lnD	aboveground	0.99		15	5	50			14.5	20
362	222	Ker, 1980a	web of science	Canada	New Brunswick		46.35	-66.33	4.32083	1139	156	115	0.940999		Oleaceae	Fraxinus	Fraxinus americana	0.1535	2.3213	W=a*D^b	-1.87405	2.3213	LnW=a+b*lnD	aboveground	0.992		46	1	28			8.2	19
363	220	PeraIa and Alban, 1994	web of science	America	Upper great Lakes		48.4	-87.36	3.24167	868	179	0	0		Oleaceae	Fraxinus	Fraxinus americana	0.1634	2.348	W=a*D^b	-1.81155	2.348	LnW=a+b*lnD	aboveground			18	4	32
364	223	Freedman et al., 1982	web of science	Canada	Nova Scotia		45.28	-62.03	5.97917	1471	54	255	1.14388		Salicaceae	Populus	Populus grandidentata	0.0983	2.3773	W=a*D^b	-2.31973	2.3773	LnW=a+b*lnD	aboveground	0.995		30	1	34			46.3	8
365	224	Campbell et al., 1985	web of science	Canada	Alberta		54.87	-115	0.95	556	866	127	0.874051		Salicaceae	Populus	Populus tremuloides	0.1008	2.4341	W=a*D^b	-2.29462	2.4341	LnW=a+b*lnD	aboveground	0.998		21	1	30			307.3	41
366	224	Campbell et al., 1985	web of science	Canada	Alberta		54.87	-115	0.95	556	866	127	0.874051		Salicaceae	Populus	Populus tremuloides	0.079	2.3865	W=a*D^b	-2.53831	2.3865	LnW=a+b*lnD	aboveground	0.995		23	1	32			307.3	41
367	224	Campbell et al., 1985	web of science	Canada	Alberta		54.87	-115	0.95	556	866	127	0.874051		Salicaceae	Populus	Populus tremuloides	0.0911	2.2759	W=a*D^b	-2.3958	2.2759	LnW=a+b*lnD	aboveground	0.987		22	1	26			307.3	41
368	224	Campbell et al., 1985	web of science	Canada	Yukon		65.37	-132.41	-6.91667	324	918				Salicaceae	Populus	Populus tremuloides	0.1122	2.35	W=a*D^b	-2.18747	2.35	LnW=a+b*lnD	aboveground	0.983		34	1	32			7.4	9
369	223	Freedman et al., 1982	web of science	Canada	Nova Scotia		45.28	-62.03	5.97917	1471	54	255	1.14388		Salicaceae	Populus	Populus tremuloides	0.0928	2.4085	W=a*D^b	-2.37731	2.4085	LnW=a+b*lnD	aboveground	0.995		26	1	27			46.3	8
370	225	Johnston and Bartos, 1977b	web of science	America	Utah.Wyoming		41.29	-109.55	6.2875	217	1873	57	0.787805		Salicaceae	Populus	Populus tremuloides	0.1231	2.242	W=a*D^b	-2.09476	2.242	LnW=a+b*lnD	aboveground	0.971		20	3	36			5	24
371	226	Ker, 1980b	web of science	Canada	Nova Scotia		45.28	-62.03	5.97917	1471	54	255	1.14388		Salicaceae	Populus	Populus tremuloides	0.0726	2.4827	W=a*D^b	-2.62279	2.4827	LnW=a+b*lnD	aboveground	0.99		46	2	33			46.3	8
372	227	Ker, 1984	web of science	Canada	New Brunswick,Nova Scotia		45.82	64.18	9.0125	138	93	36	0.0761006		Salicaceae	Populus	Populus tremuloides	0.1049	2.391	W=a*D^b	-2.25475	2.391	LnW=a+b*lnD	aboveground	0.989		197	0	36			2.9	25
373	228	MacLean and Wein, 1976	web of science	Canada	New Brunswick		46.35	-66.33	4.32083	1139	156	115	0.940999		Salicaceae	Populus	Populus tremuloides	0.1625	2.0673	W=a*D^b	-1.81708	2.0673	LnW=a+b*lnD	aboveground	0.951		15	0	15			8.2	19
374	229	Pastor and Bockheim, 1981	web of science	America	Wisconsin		44.95	-89.57	5.97917	812	392	166	1.08321		Salicaceae	Populus	Populus tremuloides	0.2065	2.249	W=a*D^b	-1.57745	2.249	LnW=a+b*lnD	aboveground	0.988		9	15	40			8.2	21
375	220	Perala and Alban, 1994	web of science	America	Upper great Lakes		48.4	-87.36	3.24167	868	179	0	0		Salicaceae	Populus	Populus tremuloides	0.0527	2.5084	W=a*D^b	-2.94314	2.5084	LnW=a+b*lnD	aboveground			118	3	50
376	230	Peterson et al., 1970	web of science	Canada	Alberta		54.87	-115	0.95	556	866	127	0.874051		Salicaceae	Populus	Populus tremuloides	0.0774	2.3466	W=a*D^b	-2.55877	2.3466	LnW=a+b*lnD	aboveground	0.958		49	5	33			307.3	41
377	219	Young et al., 1980	web of science	America	Maine		45.24	-68.98	5.625	1064	95	222	0.330718		Salicaceae	Populus	Populus tremuloides	0.0637	2.391	W=a*D^b	-2.75357	2.391	LnW=a+b*lnD	aboveground			52	3	51			20.9	4
378	221	Brenneman et al., 1978	web of science	America	West Virginia		38.94	-80.18	10.5333	1244	533	63	0.134319		Tiliaceae	Tilia	Tilia americana	0.0617	2.5328	W=a*D^b	-2.78547	2.5328	LnW=a+b*lnD	aboveground	0.96		13	5	50			14.5	20
379	221	Perala and Alban, 1994	web of science	America	Upper great Lakes		48.4	-87.36	3.24167	868	179	0	0		Tiliaceae	Tilia	Tilia americana	0.0872	2.3539	W=a*D^b	-2.43955	2.3539	LnW=a+b*lnD	aboveground			31	4	47
380	221	Brenneman et al., 1978	web of science	America	West Virginia		38.94	-80.18	10.5333	1244	533	63	0.134319		Fagaceae	Fagus	Fagus grandifolia	0.0842	2.5715	W=a*D^b	-2.47456	2.5715	LnW=a+b*lnD	aboveground	0.97		56	5	50			14.5	20
381	222	Ker, 1980a	web of science	Canada	New Brunswick		46.35	-66.33	4.32083	1139	156	115	0.940999		Fagaceae	Fagus	Fagus grandifolia	0.1958	2.2538	W=a*D^b	-1.63066	2.2538	LnW=a+b*lnD	aboveground	0.988		46	2	29			8.2	19
382	230	Whittaker et al., 1974	web of science	America	New Hampshire		44.02	-71.56	3.9125	1437	924	29	11.0909		Fagaceae	Fagus	Fagus grandifolia	0.1957	2.3916	W=a*D^b	-1.63117	2.3916	LnW=a+b*lnD	aboveground	0.994		14	1	60			20.9	4
383	219	Young et al., 1980	web of science	America	Maine		45.24	-68.98	5.625	1064	95	222	0.330718		Fagaceae	Fagus	Fagus grandifolia	0.2013	2.2988	W=a*D^b	-1.60296	2.2988	LnW=a+b*lnD	aboveground			29	3	66			20.9	4
384	221	Brenneman et al., 1978	web of science	America	West Virginia		38.94	-80.18	10.5333	1244	533	63	0.134319		Fagaceae	Betula	Betula lenta	0.0629	2.6606	W=a*D^b	-2.76621	2.6606	LnW=a+b*lnD	aboveground	0.99		8	5	50			14.5	20
385	226	Ker, 1980b	web of science	Canada	Nova Scotia		45.28	-62.03	5.97917	1471	54	255	1.14388		Betulaceae	Betula	Betula populifolia	0.1218	2.3123	W=a*D^b	-2.10537	2.3123	LnW=a+b*lnD	aboveground	0.99		44	1	23			46.3	8
386	219	Young et al., 1980	web of science	America	Maine		45.24	-68.98	5.625	1064	95	222	0.330718		Betulaceae	Betula	Betula populifolia	0.1564	2.3146	W=a*D^b	-1.85534	2.3146	LnW=a+b*lnD	aboveground			30	3	24			20.9	4
387	232	Baskerville, 1965	web of science	Canada	New Brunswick		46.35	-66.33	4.32083	1139	156	115	0.940999		Betulaceae	Betula	Betula papyrifera	0.0775	2.48	W=a*D^b	-2.55748	2.48	LnW=a+b*lnD	aboveground	0.96		24	2	8			8.2	19
388	223	Freedman et al., 1982	web of science	Canada	Nova Scotia		45.28	-62.03	5.97917	1471	54	255	1.14388		Betulaceae	Betula	Betula papyrifera	0.1347	2.3634	W=a*D^b	-2.00471	2.3634	LnW=a+b*lnD	aboveground	0.99		37	1	34			46.3	8
389	226	Ker, 1980b	web of science	Canada	Nova Scotia		45.28	-62.03	5.97917	1471	54	255	1.14388		Betulaceae	Betula	Betula papyrifera	0.1074	2.4313	W=a*D^b	-2.2312	2.4313	LnW=a+b*lnD	aboveground	0.99		45	3	33			46.3	8
390	227	Ker, 1984	web of science	Canada	New Brunswick,Nova Scotia		45.82	64.18	9.0125	138	93	36	0.0761006		Betulaceae	Betula	Betula papyrifera	0.1545	2.3064	W=a*D^b	-1.86756	2.3064	LnW=a+b*lnD	aboveground	0.978		196	0	33			2.9	25
391	228	MacLean and Wein, 1976	web of science	Canada	New Brunswick		46.35	-66.33	4.32083	1139	156	115	0.940999		Betulaceae	Betula	Betula papyrifera	0.3154	1.7284	W=a*D^b	-1.15391	1.7284	LnW=a+b*lnD	aboveground	0.919		21	0	15			8.2	19
392	220	Perala and Alban, 1994	web of science	America	Upper great Lakes		48.4	-87.36	3.24167	868	179	0	0		Betulaceae	Betula	Betula papyrifera	0.1182	2.4287	W=a*D^b	-2.13538	2.4287	LnW=a+b*lnD	aboveground			52	5	32
393	219	Young et al., 1980	web of science	America	Maine		45.24	-68.98	5.625	1064	95	222	0.330718		Betulaceae	Betula	Betula papyrifera	0.0612	2.6634	W=a*D^b	-2.79361	2.6634	LnW=a+b*lnD	aboveground			51	3	51			20.9	4
394	221	Brenneman et al., 1978	web of science	America	West Virginia		38.94	-80.18	10.5333	1244	533	63	0.134319		Betulaceae	Betula	Betula alleghaniensis	0.154	2.3753	W=a*D^b	-1.8708	2.3753	LnW=a+b*lnD	aboveground	0.97		24	5	50			14.5	20
395	223	Freedman et al., 1982	web of science	Canada	Nova Scotia		45.28	-62.03	5.97917	1471	54	255	1.14388		Betulaceae	Betula	Betula alleghaniensis	0.1188	2.451	W=a*D^b	-2.13031	2.451	LnW=a+b*lnD	aboveground	0.991		24	3	29			46.3	8
396	222	Ker, 1980a	web of science	Canada	New Brunswick		46.35	-66.33	4.32083	1139	156	115	0.940999		Betulaceae	Betula	Betula alleghaniensis	0.1541	2.3666	W=a*D^b	-1.87015	2.3666	LnW=a+b*lnD	aboveground	0.992		50	1	27			8.2	19
397	220	Perala and Alban, 1994	web of science	America	Upper great Lakes		48.4	-87.36	3.24167	868	179	0	0		Betulaceae	Betula	Betula alleghaniensis	0.0872	2.587	W=a*D^b	-2.43955	2.587	LnW=a+b*lnD	aboveground	0.993		9	5	21
398	230	Whittaker et al., 1974	web of science	America	New Hampshire		44.02	-71.56	3.9125	1437	924	29	11.0909		Betulaceae	Betula	Betula alleghaniensis	0.1684	2.415	W=a*D^b	-1.78141	2.415	LnW=a+b*lnD	aboveground	0.994		14	1	55			20.9	4
399	219	Young et al., 1980	web of science	America	Maine		45.24	-68.98	5.625	1064	95	222	0.330718		Betulaceae	Betula	Betula alleghaniensis	0.1588	2.3376	W=a*D^b	-1.84011	2.3376	LnW=a+b*lnD	aboveground			42	3	66			20.9	4
400	222	Ker, 1980a	web of science	Canada	New Brunswick		46.35	-66.33	4.32083	1139	156	115	0.940999		Cupressaceae	Thuja	Thuja occidentalis	0.1148	2.1439	W=a*D^b	-2.16456	2.1439	LnW=a+b*lnD	aboveground	0.991		46	2	30			8.2	19
401	220	Perala and Alban, 1994	web of science	America	Upper great Lakes		48.4	-87.36	3.24167	868	179	0	0		Cupressaceae	Thuja	Thuja occidentalis	0.091	2.234	W=a*D^b	-2.3969	2.234	LnW=a+b*lnD	aboveground	0.99		20	4	31
402	219	Young et al., 1980	web of science	America	Maine		45.24	-68.98	5.625	1064	95	222	0.330718		Cupressaceae	Thuja	Thuja occidentalis	0.2305	1.9269	W=a*D^b	-1.4675	1.9269	LnW=a+b*lnD	aboveground			39	3	51			20.9	4
403	233	Krumlik, 1974	web of science	Canada	British Columbia		54.54	-126.55	2.01667	525	971	57	4.75531		Cupressaceae	Chamaecyparis	Chamaecyparis nootkatensis	0.2498	2.1118	W=a*D^b	-1.38709	2.1118	LnW=a+b*lnD	aboveground	0.992		4	18	60			8.2	19
404	221	Brenneman et al., 1978	web of science	America	West Virginia		38.94	-80.18	10.5333	1244	533	63	0.134319		Rosaceae	Prunus	Prunus serotina	0.0716	2.6174	W=a*D^b	-2.63666	2.6174	LnW=a+b*lnD	aboveground	0.99		26	5	50			14.5	20
405	234	Wiant et al., 1977	web of science	America	West Virginia		38.94	-80.18	10.5333	1244	533	63	0.134319		Rosaceae	Prunus	Prunus serotina	0.1255	2.4253	W=a*D^b	-2.07545	2.4253	LnW=a+b*lnD	aboveground	0.994		19	5	40			14.5	20
406	219	Young et al., 1980	web of science	America	Maine		45.24	-68.98	5.625	1064	95	222	0.330718		Rosaceae	Prunus	Prunus virginiana	0.2643	1.7102	W=a*D^b	-1.33067	1.7102	LnW=a+b*lnD	aboveground			16	3	15			20.9	4
407	228	MacLean and Wcin, 1976	web of science	Canada	New Brunswick		46.35	-66.33	4.32083	1139	156	115	0.940999		Rosaceae	Prunus	Prunus pensylvanica	0.2159	1.7041	W=a*D^b	-1.53294	1.7041	LnW=a+b*lnD	aboveground	0.859		17	0	10			8.2	19
408	220	Perala and Alban, 1994	web of science	America	Upper great Lakes		48.4	-87.36	3.24167	868	179	0	0		Ulmaceae	Ulmus	Ulmus americana	0.0825	2.468	W=a*D^b	-2.49496	2.468	LnW=a+b*lnD	aboveground	0.991		14	4	29
409	232	Baskerville, 1965	web of science	Canada	New Brunswick		46.35	-66.33	4.32083	1139	156	115	0.940999		Pinaceae	Abies	Abies balsamea	0.0523	2.53	W=a*D^b	-2.95076	2.53	LnW=a+b*lnD	aboveground	0.923		101	3	25			8.2	19
410	223	Freedman et al., I982	web of science	Canada	Nova Scotia		45.28	-62.03	5.97917	1471	54	255	1.14388		Pinaceae	Abies	Abies balsamea	0.1075	2.3263	W=a*D^b	-2.23026	2.3263	LnW=a+b*lnD	aboveground	0.987		30	3	28			46.3	8
411	235	Honer, 1971	web of science	Canada	Ontario		49.86	-84.74	0.416667	801	235	218	0.0782525		Pinaceae	Abies	Abies balsamea	0.2575	2.0543	W=a*D^b	-1.35674	2.0543	LnW=a+b*lnD	aboveground	0.99		40	3	40			20.9	4
412	235	Honer, 1971	web of science	Canada	Ontario		49.86	-84.74	0.416667	801	235	218	0.0782525		Pinaceae	Abies	Abies balsamea	0.069	2.4975	W=a*D^b	-2.67365	2.4975	LnW=a+b*lnD	aboveground	0.97		40	3	40			20.9	4
413	226	Ker, 1980b	web of science	Canada	Nova Scotia		45.28	-62.03	5.97917	1471	54	255	1.14388		Pinaceae	Abies	Abies balsamea	0.1598	2.1283	W=a*D^b	-1.83383	2.1283	LnW=a+b*lnD	aboveground	0.97		50	2	32			46.3	8
414	227	Ker, 1984	web of science	Canada	New Brunswick,Nova Scotia		45.82	64.18	9.0125	138	93	36	0.0761006		Pinaceae	Abies	Abies balsamea	0.1746	2.1555	W=a*D^b	-1.74526	2.1555	LnW=a+b*lnD	aboveground	0.982		196	0	36			2.9	25
415	228	Maclean and Wein, 1976	web of science	Canada	New Brunswick		46.35	-66.33	4.32083	1139	156	115	0.940999		Pinaceae	Abies	Abies balsamea	0.3908	1.6217	W=a*D^b	-0.939559	1.6217	LnW=a+b*lnD	aboveground	0.812		20	0	20			8.2	19
416	220	Perala and Alban, 1994	web of science	America	Upper great Lakes		48.4	-87.36	3.24167	868	179	0	0		Pinaceae	Abies	Abies balsamea	0.0705	2.497	W=a*D^b	-2.65214	2.497	LnW=a+b*lnD	aboveground	0.986		60	4	34
417	219	Young et al., 1980	web of science	America	Maine		45.24	-68.98	5.625	1064	95	222	0.330718		Pinaceae	Abies	Abies balsamea	0.0877	2.4017	W=a*D^b	-2.43383	2.4017	LnW=a+b*lnD	aboveground			95	3	51			20.9	4
418	233	Krumlik, 1974	web of science	Canada	British Columbia		54.54	-126.55	2.01667	525	971	57	4.75531		Pinaceae	Abies	Abies amabilis	0.0627	2.4921	W=a*D^b	-2.76939	2.4921	LnW=a+b*lnD	aboveground	0.99		7	31	90			8.2	19
419	221	Brenneman et al., 1978	web of science	America	West Virginia		38.94	-80.18	10.5333	1244	533	63	0.134319		Pinaceae	Tsuga	Tsuga canadensis	0.0622	2.45	W=a*D^b	-2.7774	2.45	LnW=a+b*lnD	aboveground	0.96		21	5	50			14.5	20
420	222	Ker, 1980a	web of science	Canada	New Brunswick		46.35	-66.33	4.32083	1139	156	115	0.940999		Pinaceae	Tsuga	Tsuga canadensis	0.1617	2.1536	W=a*D^b	-1.82201	2.1536	LnW=a+b*lnD	aboveground	0.987		49	2	34			8.2	19
421	219	Young et al., 1980	web of science	America	Maine		45.24	-68.98	5.625	1064	95	222	0.330718		Pinaceae	Tsuga	Tsuga canadensis	0.0991	2.3617	W=a*D^b	-2.31163	2.3617	LnW=a+b*lnD	aboveground			36	3	51			20.9	4
422	236	Carpenter, 1983	web of science	America	Minnesota		46.52	-93.36	4.37917	715	370	180	0.278245		Pinaceae	Larix	Larix laricina	0.1359	2.298	W=a*D^b	-1.99584	2.298	LnW=a+b*lnD	aboveground	0.978		53	7	30			352.7	39
423	226	Ker, 1980b	web of science	Canada	Nova Scotia		45.28	-62.03	5.97917	1471	54	255	1.14388		Pinaceae	Larix	Larix laricina	0.0946	2.3572	W=a*D^b	-2.3581	2.3572	LnW=a+b*lnD	aboveground	0.99		47	2	31			46.3	8
424	219	Young et al., 1980	web of science	America	Maine		45.24	-68.98	5.625	1064	95	222	0.330718		Pinaceae	Larix	Larix laricina	0.1265	2.2453	W=a*D^b	-2.06751	2.2453	LnW=a+b*lnD	aboveground			23	3	51			20.9	4
425	221	Brenneman et al., 1978	web of science	America	West Virginia		38.94	-80.18	10.5333	1244	533	63	0.134319		Aceraceae	Acer	Acer rubrum	0.091	2.508	W=a*D^b	-2.3969	2.508	LnW=a+b*lnD	aboveground	0.99		27	5	50			14.5	20
426	237	Bridge, 1979	web of science	America	Rhode Island		41.55	-71.5	9.87917	1244	22	80	0.881184		Aceraceae	Acer	Acer rubrum	0.1651	2.2394	W=a*D^b	-1.8012	2.2394	LnW=a+b*lnD	aboveground	0.965		22	8	26			36.2	13
427	238	Crow and Erdmann, 1983	web of science	America	Michigan,Wisconsin		45.02	-87.92	6.30833	799	214	215	0.151477		Aceraceae	Acer	Acer rubrum	0.1789	2.334	W=a*D^b	-1.72093	2.334	LnW=a+b*lnD	aboveground	0.98		150	10	52			20.9	4
428	223	Freedman et al., 1982	web of science	Canada	Nova Scotia		45.28	-62.03	5.97917	1471	54	255	1.14388		Aceraceae	Acer	Acer rubrum	0.1394	2.3405	W=a*D^b	-1.97041	2.3405	LnW=a+b*lnD	aboveground	0.992		37	1	31			46.3	8
429	226	Ker, 1980b	web of science	Canada	Nova Scotia		45.28	-62.03	5.97917	1471	54	255	1.14388		Aceraceae	Acer	Acer rubrum	0.1317	2.3199	W=a*D^b	-2.02723	2.3199	LnW=a+b*lnD	aboveground	0.99		49	1	30			46.3	8
430	227	Ker, 1984	web of science	Canada	New Brunswick,Nova Scotia		45.82	64.18	9.0125	138	93	36	0.0761006		Aceraceae	Acer	Acer rubrum	0.197	2.1933	W=a*D^b	-1.62455	2.1933	LnW=a+b*lnD	aboveground	0.965		198	0	35			2.9	25
431	228	MacLean and Wein, 1976	web of science	Canada	New Brunswick		46.35	-66.33	4.32083	1139	156	115	0.940999		Aceraceae	Acer	Acer rubrum	0.2582	1.6728	W=a*D^b	-1.35402	1.6728	LnW=a+b*lnD	aboveground	0.877		30	0	10			8.2	19
432	220	Perala and Alban, 1994	web of science	America	Upper great Lakes		48.4	-87.36	3.24167	868	179	0	0		Aceraceae	Acer	Acer rubrum	0.1618	2.3095	W=a*D^b	-1.82139	2.3095	LnW=a+b*lnD	aboveground			45	4	35
433	234	Wiant et al., 1977	web of science	America	West Virginia		38.94	-80.18	10.5333	1244	533	63	0.134319		Aceraceae	Acer	Acer rubrum	0.0755	2.5623	W=a*D^b	-2.58362	2.5623	LnW=a+b*lnD	aboveground	0.981		19	5	40			14.5	20
434	219	Young et al., 1980	web of science	America	Maine		45.24	-68.98	5.625	1064	95	222	0.330718		Aceraceae	Acer	Acer rubrum	0.1262	2.3804	W=a*D^b	-2.06989	2.3804	LnW=a+b*lnD	aboveground			62	3	66			20.9	4
435	239	Bickelhaupt et al., 1973	web of science	America	New York		40.7	-73.98	12.2667	1190	11	53	0.716371		Aceraceae	Acer	Acer saccharum	0.2064	2.33	W=a*D^b	-1.57794	2.33	LnW=a+b*lnD	aboveground	0.998		20	2	40			14.5	20
436	239	Bickelhaupt et al., 1973	web of science	America	New York		40.7	-73.98	12.2667	1190	11	53	0.716371		Aceraceae	Acer	Acer saccharum	0.1252	2.48	W=a*D^b	-2.07784	2.48	LnW=a+b*lnD	aboveground	0.984		20	2	40			14.5	20
437	221	Brenneman et al., 1978	web of science	America	West Virginia		38.94	-80.18	10.5333	1244	533	63	0.134319		Aceraceae	Acer	Acer saccharum	0.1008	2.5735	W=a*D^b	-2.29462	2.5735	LnW=a+b*lnD	aboveground	0.98		119	5	50			14.5	20
438	223	Freedman et al.. 1982	web of science	Canada	Nova Scotia		45.28	-62.03	5.97917	1471	54	255	1.14388		Aceraceae	Acer	Acer saccharum	0.1532	2.3924	W=a*D^b	-1.87601	2.3924	LnW=a+b*lnD	aboveground	0.995		36	1	34			46.3	8
439	222	Ker, l980a	web of science	Canada	New Brunswick		46.35	-66.33	4.32083	1139	156	115	0.940999		Aceraceae	Acer	Acer saccharum	0.1599	2.3376	W=a*D^b	-1.83321	2.3376	LnW=a+b*lnD	aboveground	0.993		45	1	41			8.2	19
440	229	Pastor and Bockheim, 1981	web of science	America	Wisconsin		44.95	-89.57	5.97917	812	392	166	1.08321		Aceraceae	Acer	Acer saccharum	0.1259	2.52	W=a*D^b	-2.07227	2.52	LnW=a+b*lnD	aboveground	0.99		9	8	24			8.2	21
441	220	Perala and Alban, 1994	web of science	America	Upper great Lakes		48.4	-87.36	3.24167	868	179	0	0		Aceraceae	Acer	Acer saccharum	0.1676	2.3646	W=a*D^b	-1.78618	2.3646	LnW=a+b*lnD	aboveground			42	4	34
442	230	Whittaker et al., 1974	web of science	America	New Hampshire		44.02	-71.56	3.9125	1437	924	29	11.0909		Aceraceae	Acer	Acer saccharum	0.1641	2.4209	W=a*D^b	-1.80728	2.4209	LnW=a+b*lnD	aboveground	0.998		14	1	50			20.9	4
443	219	Young et al., 1980	web of science	America	Maine		45.24	-68.98	5.625	1064	95	222	0.330718		Aceraceae	Acer	Acer saccharum	0.1791	2.3329	W=a*D^b	-1.71981	2.3329	LnW=a+b*lnD	aboveground			42	3	66			20.9	4
444	237	Bridge, 1979	web of science	America	Rhode Island		41.55	-71.5	9.87917	1244	22	80	0.881184		Fagaceae	Quercus	Quercus velutina	0.0904	2.5143	W=a*D^b	-2.40351	2.5143	LnW=a+b*lnD	aboveground	0.983		27	7	27			36.2	13
445	234	Wiant et al., 1977	web of science	America	West Virginia		38.94	-80.18	10.5333	1244	533	63	0.134319		Fagaceae	Quercus	Quercus velutina	0.0945	2.503	W=a*D^b	-2.35916	2.503	LnW=a+b*lnD	aboveground	0.994		20	5	40			14.5	20
446	221	Brenneman et al., 1978	web of science	America	West Virginia		38.94	-80.18	10.5333	1244	533	63	0.134319		Fagaceae	Quercus	Quercus prinus	0.0554	2.7276	W=a*D^b	-2.89318	2.7276	LnW=a+b*lnD	aboveground	0.99		13	5	50			14.5	20
447	234	Wiant et al., 1977	web of science	America	West Virginia		38.94	-80.18	10.5333	1244	533	63	0.134319		Fagaceae	Quercus	Quercus prinus	0.0907	2.5344	W=a*D^b	-2.4002	2.5344	LnW=a+b*lnD	aboveground	0.991		20	5	40			14.5	20
448	221	Brenneman et al., 1978	web of science	America	West Virginia		38.94	-80.18	10.5333	1244	533	63	0.134319		Fagaceae	Quercus	Quercus rubra	0.113	2.4572	W=a*D^b	-2.18037	2.4572	LnW=a+b*lnD	aboveground	0.95		24	5	50			14.5	20
449	220	Perala and Alban, 1994	web of science	America	Upper great Lakes		48.4	-87.36	3.24167	868	179	0	0		Fagaceae	Quercus	Quercus rubra	0.1335	2.422	W=a*D^b	-2.01365	2.422	LnW=a+b*lnD	aboveground	0.993		16	5	34
450	234	Wiant et al., 1977	web of science	America	West Virginia		38.94	-80.18	10.5333	1244	533	63	0.134319		Fagaceae	Quercus	Quercus rubra	0.0643	2.6598	W=a*D^b	-2.7442	2.6598	LnW=a+b*lnD	aboveground	0.988		20	5	40			14.5	20
451	237	Bridge, 1979	web of science	America	Rhode Island		41.55	-71.5	9.87917	1244	22	80	0.881184		Fagaceae	Quercus	Quercus coccinea	0.0536	2.7147	W=a*D^b	-2.92621	2.7147	LnW=a+b*lnD	aboveground	0.978		15	8	28			36.2	13
452	240	Whittaker and Woodwell, 1968	web of science	America	New York		40.7	-73.98	12.2667	1190	11	53	0.716371		Fagaceae	Quercus	Quercus coccinea	0.2482	2.19	W=a*D^b	-1.39352	2.19	LnW=a+b*lnD	aboveground	0.988		15	0	23			14.5	20
453	234	Wiant et al., 1977	web of science	America	West Virginia		38.94	-80.18	10.5333	1244	533	63	0.134319		Fagaceae	Quercus	Quercus coccinea	0.1241	2.4395	W=a*D^b	-2.08667	2.4395	LnW=a+b*lnD	aboveground	0.993		20	5	40			14.5	20
454	221	Brenneman et al., 1978	web of science	America	West Virginia		38.94	-80.18	10.5333	1244	533	63	0.134319		Fagaceae	Quercus	Quercus alba	0.0579	2.6887	W=a*D^b	-2.84904	2.6887	LnW=a+b*lnD	aboveground	0.95		29	5	50			14.5	20
455	237	Bridge, 1979b	web of science	America	Rhode Island		41.55	-71.5	9.87917	1244	22	80	0.881184		Fagaceae	Quercus	Quercus alba	0.0293	2.8661	W=a*D^b	-3.53017	2.8661	LnW=a+b*lnD	aboveground	0.937		22	8	26			36.2	13
456	240	Whittaker and Woodwell, 1968	web of science	America	New York		40.7	-73.98	12.2667	1190	11	53	0.716371		Fagaceae	Quercus	Quercus alba	0.2022	2.1666	W=a*D^b	-1.5985	2.1666	LnW=a+b*lnD	aboveground	0.986		15	0	18			14.5	20
457	234	Wiant et al., 1977	web of science	America	West Virginia		38.94	-80.18	10.5333	1244	533	63	0.134319		Fagaceae	Quercus	Quercus alba	0.0472	2.701	W=a*D^b	-3.05336	2.701	LnW=a+b*lnD	aboveground	0.988		20	5	40			14.5	20
458	222	Ker, 1980a	web of science	Canada	New Brunswick		46.35	-66.33	4.32083	1139	156	115	0.940999		Pinaceae	Pinus	Pinus strobus	0.1617	2.142	W=a*D^b	-1.82201	2.142	LnW=a+b*lnD	aboveground	0.968		47	2	37			8.2	19
459	228	MacLean and Wein, 1976	web of science	Canada	New Brunswick		46.35	-66.33	4.32083	1139	156	115	0.940999		Pinaceae	Pinus	Pinus strobus	0.6298	1.3475	W=a*D^b	-0.462353	1.3475	LnW=a+b*lnD	aboveground	0.85		10	0	15			8.2	19
460	220	Perala and Alban, 1994	web of science	America	Upper great Lakes		48.4	-87.36	3.24167	868	179	0	0		Pinaceae	Pinus	Pinus strobus	0.0755	2.3833	W=a*D^b	-2.58362	2.3833	LnW=a+b*lnD	aboveground			12	5	26
461	219	Young et al., 1980	web of science	America	Maine		45.24	-68.98	5.625	1064	95	222	0.330718		Pinaceae	Pinus	Pinus strobus	0.0696	2.449	W=a*D^b	-2.66499	2.449	LnW=a+b*lnD	aboveground			35	3	66			20.9	4
462	241	Crow, 1971	web of science	America	Minnesota		46.52	-93.36	4.37917	715	370	180	0.278245		Pinaceae	Pinus	Pinus banksiana	0.152	2.273	W=a*D^b	-1.88387	2.273	LnW=a+b*lnD	aboveground	0.978		20					352.7	39
463	242	Hegyi, 1972	web of science	Canada	Ontario		49.86	-84.74	0.416667	801	235	218	0.0782525		Pinaceae	Pinus	Pinus banksiana	0.0919	2.4206	W=a*D^b	-2.38705	2.4206	LnW=a+b*lnD	aboveground	0.986		77	2	32			20.9	4
464	226	Ker, 1980b	web of science	Canada	Nova Scotia		45.28	-62.03	5.97917	1471	54	255	1.14388		Pinaceae	Pinus	Pinus banksiana	0.1093	2.3291	W=a*D^b	-2.21366	2.3291	LnW=a+b*lnD	aboveground	0.98		42	3	34			46.3	8
465	227	Ker, 1984	web of science	Canada	New Brunswick,Nova Scotia		45.82	64.18	9.0125	138	93	36	0.0761006		Pinaceae	Pinus	Pinus banksiana	0.2131	2.1283	W=a*D^b	-1.54599	2.1283	LnW=a+b*lnD	aboveground	0.978		195	0	38			2.9	25
466	228	MacLean and Wein, 1976	web of science	Canada	New Brunswick		46.35	-66.33	4.32083	1139	156	115	0.940999		Pinaceae	Pinus	Pinus banksiana	0.2186	1.94	W=a*D^b	-1.52051	1.94	LnW=a+b*lnD	aboveground	0.914		42	0	20			8.2	19
467	220	Perala and Alban, 1994	web of science	America	Upper great Lakes		48.4	-87.36	3.24167	868	179	0	0		Pinaceae	Pinus	Pinus banksiana	0.1747	2.2495	W=a*D^b	-1.74469	2.2495	LnW=a+b*lnD	aboveground			41	6	39
468	226	Ker, 1980b	web of science	Canada	Nova Scotia		45.28	-62.03	5.97917	1471	54	255	1.14388		Pinaceae	Pinus	Pinus resinosa	0.0847	2.3503	W=a*D^b	-2.46864	2.3503	LnW=a+b*lnD	aboveground	0.99		47	2	34			46.3	8
469	220	Perala and Alban, 1994	web of science	America	Upper great Lakes		48.4	-87.36	3.24167	868	179	0	0		Pinaceae	Pinus	Pinus resinosa	0.0778	2.4171	W=a*D^b	-2.55361	2.4171	LnW=a+b*lnD	aboveground			69	3	46
470	219	Young et al., 1980	web of science	America	Maine		45.24	-68.98	5.625	1064	95	222	0.330718		Pinaceae	Pinus	Pinus resinosa	0.1003	2.3865	W=a*D^b	-2.29959	2.3865	LnW=a+b*lnD	aboveground			14	3	51			20.9	4
471	223	Freedman et al., 1982	web of science	Canada	Nova Scotia		45.28	-62.03	5.97917	1471	54	255	1.14388		Pinaceae	Picea	Picea mariana	0.2626	2.0707	W=a*D^b	-1.33712	2.0707	LnW=a+b*lnD	aboveground	0.983		24	2	30			46.3	8
472	243	Grigal and Kemik, 1984a	web of science	America	Minnesota		46.52	-93.36	4.37917	715	370	180	0.278245		Pinaceae	Picea	Picea mariana	0.153	2.248	W=a*D^b	-1.87732	2.248	LnW=a+b*lnD	aboveground	0.99		24	1	23			352.7	39
473	226	Ker, 1980b	web of science	Canada	Nova Scotia		45.28	-62.03	5.97917	1471	54	255	1.14388		Pinaceae	Picea	Picea mariana	0.1683	2.1777	W=a*D^b	-1.78201	2.1777	LnW=a+b*lnD	aboveground	0.99		49	2	34			46.3	8
474	227	Ker, 1984	web of science	Canada	New Brunswick,Nova Scotia		45.82	64.18	9.0125	138	93	36	0.0761006		Pinaceae	Picea	Picea mariana	0.1444	2.2604	W=a*D^b	-1.93517	2.2604	LnW=a+b*lnD	aboveground	0.978		195	0	37			2.9	25
475	244	Moore and Verspoor, 1973	web of science	Canada	Quebec		54.73	-68.44	-5.5	782	620	159	1.51924		Pinaceae	Picea	Picea mariana	1.3836	1.544	W=a*D^b	0.324689	1.544	LnW=a+b*lnD	aboveground	0.831		12	2	15			14	9
476	244	Moore and Verspoor, 1973	web of science	Canada	Quebec		54.73	-68.44	-5.5	782	620	159	1.51924		Pinaceae	Picea	Picea mariana	0.0339	2.626	W=a*D^b	-3.38434	2.626	LnW=a+b*lnD	aboveground	0.902		10	2	15			14	9
477	245	Ouellet, 1983	web of science	Canada	Quebec		54.73	-68.44	-5.5	782	620	159	1.51924		Pinaceae	Picea	Picea mariana	0.0963	2.4289	W=a*D^b	-2.34029	2.4289	LnW=a+b*lnD	aboveground	0.96		734	3	32			14	9
478	220	Perala and Alban, 1994	web of science	America	Upper great Lakes		48.4	-87.36	3.24167	868	179	0	0		Pinaceae	Picea	Picea mariana	0.1137	2.316	W=a*D^b	-2.17419	2.316	LnW=a+b*lnD	aboveground	0.983		68	2	25
479	223	Freedman et al., 1982	web of science	Canada	Nova Scotia		45.28	-62.03	5.97917	1471	54	255	1.14388		Pinaceae	Picea	Picea rubens	0.166	2.2417	W=a*D^b	-1.79577	2.2417	LnW=a+b*lnD	aboveground	0.972		37	1	31			46.3	8
480	228	MacLean and Wein, 1976	web of science	Canada	New Brunswick		46.35	-66.33	4.32083	1139	156	115	0.940999		Pinaceae	Picea	Picea rubens	0.6149	1.5639	W=a*D^b	-0.486296	1.5639	LnW=a+b*lnD	aboveground	0.881		30	0	20			8.2	19
481	227	Ker, 1984	web of science	Canada	New Brunswick		46.35	-66.33	4.32083	1139	156	115	0.940999		Pinaceae	Picea	Picea rubens	0.1444	2.2604	W=a*D^b	-1.93517	2.2604	LnW=a+b*lnD	aboveground	0.978		195	0	37			8.2	19
482	230	Whittaker et al., 1974	web of science	Canada	Nova Scotia		45.28	-62.03	5.97917	1471	54	255	1.14388		Pinaceae	Picea	Picea rubens	0.2066	2.183	W=a*D^b	-1.57697	2.183	LnW=a+b*lnD	aboveground	0.982		15	1	35			46.3	8
483	232	Baskerville, 1965	web of science	Canada	New Brunswick		46.35	-66.33	4.32083	1139	156	115	0.940999		Pinaceae	Picea	Picea glauca	0.0635	2.48	W=a*D^b	-2.75672	2.48	LnW=a+b*lnD	aboveground	0.98		13	3	25			8.2	19
484	223	Freedman et al., 1982	web of science	Canada	Nova Scotia		45.28	-62.03	5.97917	1471	54	255	1.14388		Pinaceae	Picea	Picea glauca	0.1601	2.2413	W=a*D^b	-1.83196	2.2413	LnW=a+b*lnD	aboveground	0.987		24	2	30			46.3	8
485	246	Harding and Grigal, 1985	web of science	America	Minnesota		46.52	-93.36	4.37917	715	370	180	0.278245		Pinaceae	Picea	Picea glauca	0.0777	2.472	W=a*D^b	-2.5549	2.472	LnW=a+b*lnD	aboveground	0.98		115	1	33			352.7	39
486	226	Ker, 1980b	web of science	Canada	Nova Scotia		45.28	-62.03	5.97917	1471	54	255	1.14388		Pinaceae	Picea	Picea glauca	0.1037	2.2907	W=a*D^b	-2.26625	2.2907	LnW=a+b*lnD	aboveground	0.99		44	2	32			46.3	8
487	227	Ker, 1984	web of science	Canada	New Brunswick,Nova Scotia		45.82	64.18	9.0125	138	93	36	0.0761006		Pinaceae	Picea	Picea glauca	0.1077	2.3308	W=a*D^b	-2.22841	2.3308	LnW=a+b*lnD	aboveground	0.978		197	0	39			2.9	25
488	220	Perala and Alban, 1994	web of science	America	Upper great Lakes		48.4	-87.36	3.24167	868	179	0	0		Pinaceae	Picea	Picea glauca	0.1643	2.248	W=a*D^b	-1.80606	2.248	LnW=a+b*lnD	aboveground	0.985		73	2	25
489	247	Hochbichler, 2002	web of science		Austria		47.71	13.35	4.89167	1478	1276	193	4.78569		Betulaceae	Quercus	Quercus spp.	-0.883	2.14	ln(W)=a+b*ln(D)	-0.883	2.14	LnW=a+b*lnD	aboveground			33					21.3	19
490	248	Johansson, 2000	web of science	Europe	Sweden		62.91	17.39	2.05417	754	346	193	1.80811		Betulaceae	Alnus	Alnus glutinosa	0.00079	2.28546	W=a*D^b	-7.14348	2.28546	LnW=a+b*lnD	aboveground	0.991		10	1	17.3			52.7	10
491	249	Johansson, 1999d	web of science	Europe	Sweden		62.91	17.39	2.05417	754	346	193	1.80811		Betulaceae	Alnus	Alnus glutinosa	0.00309	2.02213	W=a*D^b	-5.77958	2.02213	LnW=a+b*lnD	aboveground	0.995		15	3.5	28			52.7	10
492	250	Johansson, 2000	web of science	Europe	Sweden		62.91	17.39	2.05417	754	346	193	1.80811		Betulaceae	Alnus	Alnus incana	0.0003	2.42847	W=a*D^b	-8.11173	2.42847	LnW=a+b*lnD	aboveground	0.983			0.7	9.3			52.7	10
493	249	Johansson, 1999d	web of science	Europe	Sweden		62.91	17.39	2.05417	754	346	193	1.80811		Betulaceae	Alnus	Alnus incana	0.000499	2.33759	W=a*D^b	-7.6029	2.33759	LnW=a+b*lnD	aboveground	0.92			8.9	24.6			52.7	10
494	250	Johansson, 1999a	web of science	Europe	Sweden		62.91	17.39	2.05417	754	346	193	1.80811		Betulaceae	Alnus	Betula pendula	0.00087	2.28639	W=a*D^b	-7.04702	2.28639	LnW=a+b*lnD	aboveground	0.985			1.8	13.7			52.7	10
495	250	Johansson, 1999a	web of science	Europe	Sweden		62.91	17.39	2.05417	754	346	193	1.80811		Betulaceae	Alnus	Betula pubescens	0.00029	2.50038	W=a*D^b	-8.14563	2.50038	LnW=a+b*lnD	aboveground	0.977			0.8	8.5			52.7	10
496	251	Menguzzato, 1988	web of science	Europe	Italy		41.46	12.71	16.0958	863	21	243	0.691727		Myrtaceae	Eucalyptus	Eucalyptus spp	-1.762	2.2644	ln(W)=a+b*ln(D)	-1.762	2.2644	LnW=a+b*lnD	aboveground	0.99		22	4	25
497	252	Zianis and Mencuccini, 2003	web of science	Europe	Greece		38.49	22.26			1392	255	18.8706		Fagaceae	Fagus	Fagus moesiaca	-1.3816	2.3485	ln(W)=a+b*ln(D)	-1.3816	2.3485	LnW=a+b*lnD	aboveground	0.99		16	5.4	41
498	253	Cienciala et al., 2005	web of science	Europe	Czech republic		49.82	15.47	8.22917	509	365	12	1.67207		Fagaceae	Fagus	Fagus sylvatica	0.453	2.139	W=a*D^b	-0.791863	2.139	LnW=a+b*lnD	aboveground	0.974		20	5.7	62.1			14.5	20
499	254	Pretzsch, 2000	web of science	Europe	Germany		51.35	10.45	7.69583	845	378	255	2.38141		Fagaceae	Fagus	Fagus sylvatica	0.1143	2.503	W=a*D^b	-2.16893	2.503	LnW=a+b*lnD	aboveground								9.6	51
500	255	Baldini et al., 1989	web of science	Europe	Italy		41.46	12.71	16.0958	863	21	243	0.691727		Pinaceae	Pinus	Pinus pinaster	-1.457	1.8647	ln(W)=a+b*ln(D)	-1.457	1.8647	LnW=a+b*lnD	aboveground	0.99		8	1.5	16
501	251	Menguzzato, 1988	web of science	Europe	Italy		41.46	12.71	16.0958	863	21	243	0.691727		Pinaceae	Pinus	Pinus radiata	-2.359	2.2936	ln(W)=a+b*ln(D)	-2.359	2.2936	LnW=a+b*lnD	aboveground	0.99		17	4	20
502	256	Chroust, 1985	web of science	Europe	Czech republic		49.82	15.47	8.22917	509	365	12	1.67207		Pinaceae	Pinus	Pinus sylvestris	0.1599	2.206	W=a*D^b	-1.83321	2.206	LnW=a+b*lnD	aboveground	0.94			2	6			14.5	20
503	256	Chroust, 1985	web of science	Europe	Czech republic		49.82	15.47	8.22917	509	365	12	1.67207		Pinaceae	Pinus	Pinus sylvestris	0.1182	2.3281	W=a*D^b	-2.13538	2.3281	LnW=a+b*lnD	aboveground	0.98			2	16			14.5	20
504	257	Mäkelä and Vanninen, 1998	web of science	Europe	Finland		65.3	25.33	1.475	536	12	NA	NA		Pinaceae	Pinus	Pinus sylvestris	-3.2807	2.6931	ln(W)=a+b*ln(D)	-3.2807	2.6931	LnW=a+b*lnD	aboveground	0.99		18					21.8	4
505	257	Mäkelä and Vanninen, 1998	web of science	Europe	Finland		65.3	25.33	1.475	536	12	NA	NA		Pinaceae	Pinus	Pinus sylvestris	-2.3042	2.2608	ln(W)=a+b*ln(D)	-2.3042	2.2608	LnW=a+b*lnD	aboveground	0.97		30					21.8	4
506	258	Oleksyn et al., 1999	web of science	Europe	Poland		52.12	19.13	8.32917	521	118	255	0.25176		Pinaceae	Pinus	Pinus sylvestris	-1.954	1.988	ln(W)=a+b*ln(D)	-1.954	1.988	LnW=a+b*lnD	aboveground	0.764		65					5	5
507	258	Oleksyn et al., 1999	web of science	Europe	Poland		52.12	19.13	8.32917	521	118	255	0.25176		Pinaceae	Pinus	Pinus sylvestris	-2.202	2.112	ln(W)=a+b*ln(D)	-2.202	2.112	LnW=a+b*lnD	aboveground	0.89		110					5	5
508	258	Oleksyn et al., 1999	web of science	Europe	Poland		52.12	19.13	8.32917	521	118	255	0.25176		Pinaceae	Pinus	Pinus sylvestris	-2.103	1.994	ln(W)=a+b*ln(D)	-2.103	1.994	LnW=a+b*lnD	aboveground	0.938		30					5	5
509	258	Oleksyn et al., 1999	web of science	Europe	Poland		52.12	19.13	8.32917	521	118	255	0.25176		Pinaceae	Pinus	Pinus sylvestris	-2.001	1.943	ln(W)=a+b*ln(D)	-2.001	1.943	LnW=a+b*lnD	aboveground	0.975		15					5	5
510	259	Rock, 2005	web of science	Europe	Germany		51.35	10.45	7.69583	845	378	255	2.38141		Salicaceae	Populus	Populus tremula	0.0519	2.545	W=a*D^b	-2.95844	2.545	LnW=a+b*lnD	aboveground	0.941		16	13.2	33			9.6	51
511	260	Menguzzato and Tabacchi, 1986	web of science	Europe	Italy		41.46	12.71	16.0958	863	21	243	0.691727		Pinaceae	Pseudotsuga	Pseudotsuga menziesii	-1.957	2.2996	ln(W)=a+b*ln(D)	-1.957	2.2996	LnW=a+b*lnD	aboveground	0.94		69	8.9	67
512	261	Hees, 2001	web of science	Europe	Netherlands		51.99	5.27	9.61667	759	3	180	0.0309164		Pinaceae	Pseudotsuga	Pseudotsuga menziesii	-1.62	2.41	ln(W)=a+b*ln(D)	-1.62	2.41	LnW=a+b*lnD	aboveground	0.995		23	3	8			6.5	21
513	261	Hees, 2001	web of science	Europe	Netherlands		51.99	5.27	9.61667	759	3	180	0.0309164		Pinaceae	Pseudotsuga	Pseudotsuga menziesii	0.111	2.397	W=a*D^b	-2.19823	2.397	LnW=a+b*lnD	aboveground								6.5	21
514	262	Susmel et al, 1976	web of science	Europe	Italy		41.46	12.71	16.0958	863	21	243	0.691727		Fagaceae	Quercus	Quercus ilex	0.2306	2.2791	W=a*D^b	-1.46707	2.2791	LnW=a+b*lnD	aboveground				20	90
515	263	Leonardi and Rapp, 1982	web of science	Europe	Italy		41.46	12.71	16.0958	863	21	243	0.691727		Fagaceae	Quercus	Quercus ilex	0.2179	2.0513	W=a*D^b	-1.52372	2.0513	LnW=a+b*lnD	aboveground			12	5	20
516	264	Zapata-Cuartas, 2001	web of science	America			7.495	-75.067	25.9792	3641	361	36	4.30288				Tropical	-2.2862	2.4709	ln(W)=a+b*ln(D)	-2.2862	2.4709	LnW=a+b*lnD	aboveground								280.3	25
517	264	Zapata-Cuartas, 2001	web of science	America			7.495	-75.067	25.9792	3641	361	36	4.30288				Tropical	-2.0697	2.3281	ln(W)=a+b*ln(D)	-2.0697	2.3281	LnW=a+b*lnD	aboveground								280.3	25
518	264	Zapata-Cuartas, 2001	web of science	America			7.495	-75.067	25.9792	3641	361	36	4.30288				Tropical	-2.4318	2.5161	ln(W)=a+b*ln(D)	-2.4318	2.5161	LnW=a+b*lnD	aboveground								280.3	25
519	264	Zapata-Cuartas, 2001	web of science	America			7.495	-75.067	25.9792	3641	361	36	4.30288				Tropical	-1.7943	2.4208	ln(W)=a+b*ln(D)	-1.7943	2.4208	LnW=a+b*lnD	aboveground								280.3	25
520	265	Bratti et al., 1988	web of science				-31.59	-70.96			1166	255	9.85028		Aceraceae	Acer	Acer rubrum	-1.35402	1.6728	ln(W)=a+b*ln(D)	-1.35402	1.6728	LnW=a+b*lnD	aboveground								7.2	20
521	266	Brown, 1997	web of science	America			-8.123	-53.552	25.6792	2019	285	146	0.11182				Tropical	-2.43	2.57	ln(W)=a+b*ln(D)	-2.43	2.57	LnW=a+b*lnD	aboveground								10	11
522	266	Brown, 1997	web of science	Asia			23.058	78.536	26.3292	1229	324	180	0.185498				Tropical	-1.996	2.32	ln(W)=a+b*ln(D)	-1.996	2.32	LnW=a+b*lnD	aboveground								7.5	55
523	266	Brown, 1997	web of science	America			27.146	-105.884	17.5792	462	1628	255	1.0647				Tropical	-2.134	2.53	ln(W)=a+b*ln(D)	-2.134	2.53	LnW=a+b*lnD	aboveground								27.4	40
524	266	Brown, 1997	web of science	Asia			13	105	27.1875	1546	41	244	0.141181				Tropical	-2.39	2.56	ln(W)=a+b*ln(D)	-2.39	2.56	LnW=a+b*lnD	aboveground								6.1	10
525	266	Brown, 1997	web of science	America			9.888	-83.804	19.1167	2674	1398	136	7.29554				Tropical	-1.81	2.32	ln(W)=a+b*ln(D)	-1.81	2.32	LnW=a+b*lnD	aboveground								98	29
526	266	Brown, 1997	web of science	Asia			-0.725	113.93	27.0042	3663	101	144	0.995511				Tropical	-2.26	2.6	ln(W)=a+b*ln(D)	-2.26	2.6	LnW=a+b*lnD	aboveground								10	24
527	266	Brown, 1997	web of science	America			0.3333	-51.8333	26.0875	2351	115	144	0.265952				Tropical	-2.26	2.66	ln(W)=a+b*ln(D)	-2.26	2.66	LnW=a+b*lnD	aboveground								10.2	25
528	267	Scatena et al., 1993	web of science	America			18.218	-66.504	21.7333	2153	612	12	14.0437				Tropical	-2.399	2.475	ln(W)=a+b*ln(D)	-2.399	2.475	LnW=a+b*lnD	aboveground								15.2	64
529	268	Chave et al., 2001	web of science	America			3.924	-53.116	24.7458	2859	274	115	2.4519				Tropical	-2.14	-53.116	ln(W)=a+b*ln(D)	-2.14	2.41	LnW=a+b*lnD	aboveground								10.4	35
530	268	Chave et al., 2001	web of science	America			3.924	-53.116	24.7458	2859	274	115	2.4519				Tropical	-2.19	-53.116	ln(W)=a+b*ln(D)	-2.19	2.54	LnW=a+b*lnD	aboveground								10.4	35
531	268	Chave et al., 2001	web of science	America			3.924	-53.116	24.7458	2859	274	115	2.4519				Tropical	-2	2.42	ln(W)=a+b*ln(D)	-2	2.42	LnW=a+b*lnD	aboveground								10.4	35
532	269	Overmann et al., 1994	web of science	America			0.686	-72.242	26.2917	2675	201	234	0.265963				Tropical	-1.97	2.248	ln(W)=a+b*ln(D)	-1.97	2.248	LnW=a+b*lnD	aboveground								11.7	19
533	270	Alvarez, 1993	web of science	America			0.851	-73.838	25.7292	2564	234	84	0.310736				Tropical	-2.305	2.291	ln(W)=a+b*ln(D)	-2.305	2.291	LnW=a+b*lnD	aboveground								11.7	19
534	271	Crow and Blank, 1978	web of science	America			10.389	-85.336	27.3083	1860	9	255	0.413254				Tropical	-2.749	2.634	ln(W)=a+b*ln(D)	-2.749	2.634	LnW=a+b*lnD	aboveground								22.6	34
535	272	Rai and Proctor, 1986	web of science	Asia			15.31	75.691	25.0417	711	678	143	1.63463				Tropical	-0.435	2.12	ln(W)=a+b*ln(D)	-0.435	2.12	LnW=a+b*lnD	aboveground								7.5	55
536	273	Higuchi et al., 1998	web of science	America			-3.111	-60.186	26.6625	2193	48	49	2.51915				Tropical	-1.754	2.665	ln(W)=a+b*ln(D)	-1.754	2.665	LnW=a+b*lnD	aboveground								10.9	31
537	273	Higuchi et al., 1998	web of science	America			-3.111	-60.186	26.6625	2193	48	49	2.51915				Tropical	-1.497	2.548	ln(W)=a+b*ln(D)	-1.497	2.548	LnW=a+b*lnD	aboveground								10.9	31
538	273	Higuchi et al., 1998	web of science	America			-3.111	-60.186	26.6625	2193	48	49	2.51915				Tropical	-0.151	2.17	ln(W)=a+b*ln(D)	-0.151	2.17	LnW=a+b*lnD	aboveground								10.9	31
539	274	Edwards and Grub, 1977	web of science	Asia			-5.592	143.338	12.925	2744	2723	219	2.2676				Tropical	-2	2.36	ln(W)=a+b*ln(D)	-2	2.36	LnW=a+b*lnD	aboveground								19.6	20
540	275	Case and Hall, 2008	web of science	west-central Canada			62.84	-133.95	-2.975	332	673	255	1.30261		Pinaceae	Picea	White spruce	–2.464	2.366	ln(W)=a+b*ln(D)	-2.464	2.366	LnW=a+b*lnD	aboveground			415	2	45.3			7.4	9
541	275	Case and Hall, 2008	web of science	west-central Canada			62.84	-133.95	-2.975	332	673	255	1.30261		Pinaceae	Picea	Black spruce	–2.276	2.371	ln(W)=a+b*ln(D)	-2.276	2.371	LnW=a+b*lnD	aboveground			383	3.4	38.9			7.4	9
542	275	Case and Hall, 2008	web of science	west-central Canada			62.84	-133.95	-2.975	332	673	255	1.30261		Pinaceae	Pinus	Lodgepole pine	–2.021	2.274	ln(W)=a+b*ln(D)	-2.021	2.274	LnW=a+b*lnD	aboveground			172	2.5	37.2			7.4	9
543	275	Case and Hall, 2008	web of science	west-central Canada			62.84	-133.95	-2.975	332	673	255	1.30261		Pinaceae	Pinus	Jack pine	–2.236	2.355	ln(W)=a+b*ln(D)	-2.236	2.355	LnW=a+b*lnD	aboveground			112	2.4	54.3			7.4	9
544	275	Case and Hall, 2008	web of science	west-central Canada			62.84	-133.95	-2.975	332	673	255	1.30261		Pinaceae	Larix	Tamarack	–2.463	2.446	ln(W)=a+b*ln(D)	-2.463	2.446	LnW=a+b*lnD	aboveground			112	2.5	39			7.4	9
545	275	Case and Hall, 2008	web of science	west-central Canada			62.84	-133.95	-2.975	332	673	255	1.30261		Pinaceae	Abies	Alpine fir	–2.007	2.279	ln(W)=a+b*ln(D)	-2.007	2.279	LnW=a+b*lnD	aboveground			60	1.8	39			7.4	9
546	275	Case and Hall, 2008	web of science	west-central Canada			62.84	-133.95	-2.975	332	673	255	1.30261		Pinaceae	Abies	Balsam fir	–2.341	2.372	ln(W)=a+b*ln(D)	-2.341	2.372	LnW=a+b*lnD	aboveground			60	3	38			7.4	9
547	275	Case and Hall, 2008	web of science	west-central Canada			62.84	-133.95	-2.975	332	673	255	1.30261		Salicaceae	Populus	Trembling aspen	–2.763	2.524	ln(W)=a+b*ln(D)	-2.763	2.524	LnW=a+b*lnD	aboveground			266	2.1	44.3			7.4	9
548	275	Case and Hall, 2008	web of science	west-central Canada			62.84	-133.95	-2.975	332	673	255	1.30261		Salicaceae	Populus	Balsam poplar	–2.138	2.43	ln(W)=a+b*ln(D)	-2.138	2.43	LnW=a+b*lnD	aboveground			101	1.5	39			7.4	9
549	275	Case and Hall, 2008	web of science	west-central Canada			62.84	-133.95	-2.975	332	673	255	1.30261		Betulaceae	Betula	White birch	–2.184	2.325	ln(W)=a+b*ln(D)	-2.184	2.325	LnW=a+b*lnD	aboveground			55	2.1	36.5			7.4	9
550	276	Navar, 2009	web of science	northwestern Mexico			24.78	-107.42	25.325	651	69	255	1.204				Tropical dry forests	0.37	1.96	W=a*D^b	-0.994252	1.96	LnW=a+b*lnD	aboveground			39	5.2	32.6			12.3	58
551	276	Navar, 2009	web of science	northwestern Mexico			24.78	-107.42	25.325	651	69	255	1.204		Pinaceae	Pinus	Pinus leiophylla	0.1751	2.2629	W=a*D^b	-1.7424	2.2629	LnW=a+b*lnD	aboveground			27	9.6	34.8			12.3	58
552	276	Navar, 2009	web of science	northwestern Mexico			24.78	-107.42	25.325	651	69	255	1.204		Pinaceae	Pinus	Pinus teocote	0.2057	2.2583	W=a*D^b	-1.58134	2.2583	LnW=a+b*lnD	aboveground			56	7.3	41.2			12.3	58
553	276	Navar, 2009	web of science	northwestern Mexico			24.78	-107.42	25.325	651	69	255	1.204		Pinaceae	Pinus	Pinus ayacahuite	0.2893	2.1569	W=a*D^b	-1.24029	2.1569	LnW=a+b*lnD	aboveground			58	5.7	49.2			12.3	58
554	276	Navar, 2009	web of science	northwestern Mexico			24.78	-107.42	25.325	651	69	255	1.204		Pinaceae	Pinus	Pinus cooperi	0.2018	2.2907	W=a*D^b	-1.60048	2.2907	LnW=a+b*lnD	aboveground			49	8.2	57.4			12.3	58
555	276	Navar, 2009	web of science	northwestern Mexico			24.78	-107.42	25.325	651	69	255	1.204		Fagaceae	Quercus	Quercus spp.	0.089	2.5226	W=a*D^b	-2.41912	2.5226	LnW=a+b*lnD	aboveground			118	7.3	62.5			12.3	58
556	276	Navar, 2009	web of science	northwestern Mexico			24.78	-107.42	25.325	651	69	255	1.204		Pinaceae	Pinus	Pinus durangensis	0.1382	2.3573	W=a*D^b	-1.97905	2.3573	LnW=a+b*lnD	aboveground			384	6.2	57.2			12.3	58
557	276	Navar, 2009	web of science	northwestern Mexico			24.78	-107.42	25.325	651	69	255	1.204		Pinaceae	Pinus	Pinus arizonica	0.0819	2.4293	W=a*D^b	-2.50226	2.4293	LnW=a+b*lnD	aboveground			66	10	45			12.3	58
558	277	Colorado, 2001	web of science	America			7.495	-75.067	25.9792	3641	361	36	4.30288				Tropical	-2.2317	2.4222	ln(W)=a+b*ln(D)	-2.2317	2.4222	LnW=a+b*lnD	aboveground								280.3	25
559	278	Acosta-Mireles et al., 2002	web of science	America			17.066	-96.717	21.7333	661	1556	161	1.08035		Betulaceae	Alnus	Alnus spp.	-2.41329	2.33	ln(W)=a+b*ln(D)	-2.41329	2.33	LnW=a+b*lnD	aboveground								27.4	40
560	278	Acosta-Mireles et al., 2002	web of science	America			17.066	-96.717	21.7333	661	1556	161	1.08035		Hamamelidaceae	Liquidambar	Luiqudambar macrophylla	-2.22424	2.45	ln(W)=a+b*ln(D)	-2.22424	2.45	LnW=a+b*lnD	aboveground								27.4	40
561	278	Acosta-Mireles et al., 2002	web of science	America			17.066	-96.717	21.7333	661	1556	161	1.08035		Fagaceae	Quercus	Quercus spp.	-2.26915	2.39	ln(W)=a+b*ln(D)	-2.26915	2.39	LnW=a+b*lnD	aboveground								27.4	40
562	278	Acosta-Mireles et al., 2002	web of science	America			17.066	-96.717	21.7333	661	1556	161	1.08035		Leguminosae	Inga	Inga spp.	-1.75852	2.26	ln(W)=a+b*ln(D)	-1.75852	2.26	LnW=a+b*lnD	aboveground								27.4	40
563	278	Acosta-Mireles et al., 2002	web of science	America			17.066	-96.717	21.7333	661	1556	161	1.08035		Clethraceae	Clethra	Clethra hartwegii	-1.90113	2.15	ln(W)=a+b*ln(D)	-1.90113	2.15	LnW=a+b*lnD	aboveground								27.4	40
564	278	Acosta-Mireles et al., 2002	web of science	America			17.066	-96.717	21.7333	661	1556	161	1.08035		Myrsinaceae	Rapanea	Rapanea myricoides	-1.98704	2.26	ln(W)=a+b*ln(D)	-1.98704	2.26	LnW=a+b*lnD	aboveground								27.4	40
565	278	Acosta-Mireles et al., 2002	web of science	America			17.066	-96.717	21.7333	661	1556	161	1.08035				Tropical	-2.19283	2.412	ln(W)=a+b*ln(D)	-2.19283	2.412	LnW=a+b*lnD	aboveground								27.4	40
566	278	Acosta-Mireles et al., 2002	web of science	America			17.066	-96.717	21.7333	661	1556	161	1.08035				Tropical	-1.96897	2.189	ln(W)=a+b*ln(D)	-1.96897	2.189	LnW=a+b*lnD	aboveground								27.4	40
567	279	Guerra et al., 2005	web of science	Oceania			-37.167	-72.833	12.8042	1215	139	96	3.46873		Pinaceae	Pinus	Pinus radiata	-2.71354	2.5123	ln(W)=a+b*ln(D)	-2.71354	2.5123	LnW=a+b*lnD	aboveground								12.7	24
568	280	Schlegel et al., 2001	web of science	Oceania			-37.167	-72.833	12.8042	1215	139	96	3.46873				Tropical	-1.835	2.29	ln(W)=a+b*ln(D)	-1.835	2.29	LnW=a+b*lnD	aboveground								12.7	24
569	280	Schlegel et al., 2001	web of science	Oceania			-37.167	-72.833	12.8042	1215	139	96	3.46873				Tropical	-1.624	2.235	ln(W)=a+b*ln(D)	-1.624	2.235	LnW=a+b*lnD	aboveground								12.7	24
570	280	Schlegel et al., 2001	web of science	Oceania			-37.167	-72.833	12.8042	1215	139	96	3.46873				Tropical	-2.041	2.34	ln(W)=a+b*ln(D)	-2.041	2.34	LnW=a+b*lnD	aboveground								12.7	24
571	281	Rodriguez-Laguna et al., 2007	web of science	America			25.724	-99.572	22.6875	632	193	103	0.281406		Cupressaceae	Juniperus	Junniperus flaccida	-1.6469	2.1255	ln(W)=a+b*ln(D)	-1.6469	2.1255	LnW=a+b*lnD	aboveground								5.3	12
572	281	Rodriguez-Laguna et al., 2007	web of science	America			25.724	-99.572	22.6875	632	193	103	0.281406		Pinaceae	Pinus	Pinus pseudostrobus	-3.1641	2.5996	ln(W)=a+b*ln(D)	-3.1641	2.5996	LnW=a+b*lnD	aboveground								5.3	12
573	281	Rodriguez-Laguna et al., 2007	web of science	America			25.724	-99.572	22.6875	632	193	103	0.281406		Fagaceae	Quercus	Quercus cambyi	-2.3112	2.4497	ln(W)=a+b*ln(D)	-2.3112	2.4497	LnW=a+b*lnD	aboveground								5.3	12
574	281	Rodriguez-Laguna et al., 2007	web of science	America			25.724	-99.572	22.6875	632	193	103	0.281406		Fagaceae	Quercus	Quercus laceyi	-2.4344	2.5069	ln(W)=a+b*ln(D)	-2.4344	2.5069	LnW=a+b*lnD	aboveground								5.3	12
575	281	Rodriguez-Laguna et al., 2007	web of science	America			25.724	-99.572	22.6875	632	193	103	0.281406		Fagaceae	Quercus	Quercus rysophylla	-2.2089	2.3736	ln(W)=a+b*ln(D)	-2.2089	2.3736	LnW=a+b*lnD	aboveground								5.3	12
576	281	Rodriguez-Laguna et al., 2007	web of science	America			25.724	-99.572	22.6875	632	193	103	0.281406				Tropical	-2.3739	2.4154	ln(W)=a+b*ln(D)	-2.3739	2.4154	LnW=a+b*lnD	aboveground								5.3	12
577	282	Nogueria et al., 2008	web of science	America			-3.477	-65.841	26.4958	2890	84	27	0.0691565				Tropical	-1.716	2.413	ln(W)=a+b*ln(D)	-1.716	2.413	LnW=a+b*lnD	aboveground								16.6	32
578	283	Montero and Montagnini, 2004	web of science	Costa Rica			9.95	-84.08			1145	255	1.14034		Clusiaceae	Calophyllum	Calophyllum brasiliense	-2.829	2.704	ln(W)=a+b*ln(D)	-2.829	2.704	LnW=a+b*lnD	aboveground								4.5	12
579	283	Montero and Montagnini, 2004	web of science	Costa Rica			9.95	-84.08			1145	255	1.14034		Vochysiaceae	Vochysia	Vochysia guatemalensis	-2.815	2.428	ln(W)=a+b*ln(D)	-2.815	2.428	LnW=a+b*lnD	aboveground								4.5	12
580	283	Montero and Montagnini, 2004	web of science	Costa Rica			9.95	-84.08			1145	255	1.14034		Vochysiaceae	Vochysia	V. ferruginea	-3.252	2.492	ln(W)=a+b*ln(D)	-3.252	2.492	LnW=a+b*lnD	aboveground								4.5	12
581	283	Montero and Montagnini, 2004	web of science	Costa Rica			9.95	-84.08			1145	255	1.14034		Bignoniaceae	Jacaranda	Jacaranda copaia	-4.398	2.765	ln(W)=a+b*ln(D)	-4.398	2.765	LnW=a+b*lnD	aboveground								4.5	12
582	283	Montero and Montagnini, 2004	web of science	Costa Rica			9.95	-84.08			1145	255	1.14034		Zingiberaceae	Virola	Virola koschnyi	-4.132	2.755	ln(W)=a+b*ln(D)	-4.132	2.755	LnW=a+b*lnD	aboveground								4.5	12
583	283	Montero and Montagnini, 2004	web of science	Costa Rica			9.95	-84.08			1145	255	1.14034		Combretaceae	Terminalia	Terminalia amazonia	-2.538	2.614	ln(W)=a+b*ln(D)	-2.538	2.614	LnW=a+b*lnD	aboveground								4.5	12
584	283	Montero and Montagnini, 2004	web of science	Costa Rica			9.95	-84.08			1145	255	1.14034		Rubiaceae	Genipap	Genipa americana	-4.084	2.958	ln(W)=a+b*ln(D)	-4.084	2.958	LnW=a+b*lnD	aboveground								4.5	12
585	283	Montero and Montagnini, 2004	web of science	Costa Rica			9.95	-84.08			1145	255	1.14034				Hyeronima alchorneoides	-1.696	2.224	ln(W)=a+b*ln(D)	-1.696	2.224	LnW=a+b*lnD	aboveground								4.5	12
586	283	Montero and Montagnini, 2004	web of science	Costa Rica			9.95	-84.08			1145	255	1.14034		Leguminosae	Balizia	Balizia elegans	-4.82	2.959	ln(W)=a+b*ln(D)	-4.82	2.959	LnW=a+b*lnD	aboveground								4.5	12
587	284	Salis et al., 2006	web of science	America			-19.258	-57.032	25.7542	1186	89	255	0.0327482		Leguminosae	Diptychandra	Diptychandra aurantiaca	-2.119	2.38	ln(W)=a+b*ln(D)	-2.119	2.38	LnW=a+b*lnD	aboveground								13.5	35
588	284	Salis et al., 2006	web of science	America			-19.258	-57.032	25.7542	1186	89	255	0.0327482		Burseraceae	Protium	Protium heptaphyllum	-2.083	2.536	ln(W)=a+b*ln(D)	-2.083	2.536	LnW=a+b*lnD	aboveground								13.5	35
589	284	Salis et al., 2006	web of science	America			-19.258	-57.032	25.7542	1186	89	255	0.0327482		Sapindaceae	Magonia	Magonia pubescens	-2.888	2.795	ln(W)=a+b*ln(D)	-2.888	2.795	LnW=a+b*lnD	aboveground								13.5	35
590	284	Salis et al., 2006	web of science	America			-19.258	-57.032	25.7542	1186	89	255	0.0327482		Combretaceae	Terminalia	Terminalia argentea	-1.915	2.409	ln(W)=a+b*ln(D)	-1.915	2.409	LnW=a+b*lnD	aboveground								13.5	35
591	284	Salis et al., 2006	web of science	America			-19.258	-57.032	25.7542	1186	89	255	0.0327482		Chrysobalanaceae	Licania	Licania minutiflora	-2.265	2.386	ln(W)=a+b*ln(D)	-2.265	2.386	LnW=a+b*lnD	aboveground								13.5	35
592	284	Salis et al., 2006	web of science	America			-19.258	-57.032	25.7542	1186	89	255	0.0327482				Tropical	-2.566	2.533	ln(W)=a+b*ln(D)	-2.566	2.533	LnW=a+b*lnD	aboveground								13.5	35
593	285	Montero and Kanninen, 2003	web of science	America			9.888	-83.804	19.1167	2674	1398	136	7.29554				Tropical	-1.648	2.392	ln(W)=a+b*ln(D)	-1.648	2.392	LnW=a+b*lnD	aboveground								98	29
594	286	Nascimento and Laurance 2001	web of science	America			-2.5	-60	26.3375	2386	114	255	0.3062				Tropical	-1.7689	2.377	ln(W)=a+b*ln(D)	-1.7689	2.377	LnW=a+b*lnD	aboveground								30.7	52
595	287	Nelson et al., 2000	web of science	America			-3.111	-60.186	26.6625	2193	48	49	2.51915				Tropical	-1.9968	2.4128	ln(W)=a+b*ln(D)	-1.9968	2.4128	LnW=a+b*lnD	aboveground								10.9	31
596	287	Nelson et al., 2000	web of science	America			-3.111	-60.186	26.6625	2193	48	49	2.51915		Urticaceae	Cecropia	Cecropia sciadophylla	-2.5118	2.4257	ln(W)=a+b*ln(D)	-2.5118	2.4257	LnW=a+b*lnD	aboveground								10.9	31
597	288	Brown, 2002	web of science	America			32.7	-97.14	18.7958	872	201	255	0.708908		Cornaceae	Cornus	Cornus florida	-3.08347	2.73	ln(W)=a+b*ln(D)	-3.08347	2.73	LnW=a+b*lnD	aboveground								8.6	24
598	289	Burner et al., 2006	web of science	America			35.08	-93.98	15.8583	1200	157	255	0.632252		Leguminosae	Robinia	Robinia pseudoacacia	0.3054	2.1083	W=a*D^b	-1.18613	2.1083	LnW=a+b*lnD	aboveground								10	24
599	289	Burner et al., 2006	web of science	America			35.08	-93.98	15.8583	1200	157	255	0.632252		Leguminosae	Robinia	Robinia pseudoacacia	0.0873	2.3899	W=a*D^b	-2.4384	2.3899	LnW=a+b*lnD	aboveground								10	24
600	290	Diaz-Franco et al., 2007	web of science	Mexico			19.67	-98.21	11.025	979	3134	255	11.4077		Pinaceae	Pinus	Pinus patula	0.0357	2.6916	W=a*D^b	-3.3326	2.6916	LnW=a+b*lnD	aboveground								27.4	40
601	291	Lescure et al., 1983	web of science	America			3.924	-53.116	24.7458	2859	274	115	2.4519				Tropical	-2.88	2.72	ln(W)=a+b*ln(D)	-2.88	2.72	LnW=a+b*lnD	aboveground								10.4	35
602	292	Arajuo et al., 1999	web of science	America			-2.5	-48.002	26.2458	2163	51	255	0.223088				Tropical	-2.55	2.65	ln(W)=a+b*ln(D)	-2.55	2.65	LnW=a+b*lnD	aboveground								9.8	17
603	293	Ovington and Olson, 1970	web of science	America			18.218	-66.504	21.7333	2153	612	12	14.0437				Tropical	-2.41	2.41	ln(W)=a+b*ln(D)	-2.41	2.41	LnW=a+b*lnD	aboveground								15.2	64
604	294	Hase and Folster, 1982	web of science	America			7.9	-71.293	26.3	1804	276	255	2.75637		Lamiaceae	Tectona	Tectona grandis	-3.443	2.789	ln(W)=a+b*ln(D)	-3.443	2.789	LnW=a+b*lnD	aboveground								8	16
605	295	Bond-Lamberty et al., 2002	web of science	America			46.473	-84.299	4.8875	887	175	71	0.189905		Betulaceae	Betula	Betula alleghaniensis	-2.43955	2.587	ln(W)=a+b*ln(D)	-2.43955	2.587	LnW=a+b*lnD	aboveground								12	11
606	296	Basuki et al., 2009	web of science	Asia			1.633	116.433	22.6917	3074	967	250	2.14194		Dipterocarpaceae	Dipterocarpus	Dipterocarpus spp.	-1.232	2.178	ln(W)=a+b*ln(D)	-1.232	2.178	LnW=a+b*lnD	aboveground								17.3	24
607	296	Basuki et al., 2009	web of science	Asia			1.633	116.433	22.6917	3074	967	250	2.14194		Dipterocarpaceae	Hopea	Hopea spp.	-1.813	2.339	ln(W)=a+b*ln(D)	-1.813	2.339	LnW=a+b*lnD	aboveground								17.3	24
608	296	Basuki et al., 2009	web of science	Asia			1.633	116.433	22.6917	3074	967	250	2.14194		Sapotaceae	Palaquium	Palaquium spp.	-1.098	2.142	ln(W)=a+b*ln(D)	-1.098	2.142	LnW=a+b*lnD	aboveground								17.3	24
609	296	Basuki et al., 2009	web of science	Asia			1.633	116.433	22.6917	3074	967	250	2.14194		Dipterocarpaceae	Shorea	Shorea spp.	-2.193	2.371	ln(W)=a+b*ln(D)	-2.193	2.371	LnW=a+b*lnD	aboveground								17.3	24
610	296	Basuki et al., 2009	web of science	Asia			1.633	116.433	22.6917	3074	967	250	2.14194				Tropical	-1.498	2.234	ln(W)=a+b*ln(D)	-1.498	2.234	LnW=a+b*lnD	aboveground								17.3	24
611	296	Basuki et al., 2009	web of science	Asia			1.633	116.433	22.6917	3074	967	250	2.14194				Tropical	-1.201	2.196	ln(W)=a+b*ln(D)	-1.201	2.196	LnW=a+b*lnD	aboveground								17.3	24
612	296	Basuki et al., 2009	web of science	Asia			23.45	120.45	23.3042	1896	32	174	0.341741		Poaceae	bamboo	makino bamboo	-1.8579	2.118	ln(W)=a+b*ln(D)	-1.8579	2.118	LnW=a+b*lnD	aboveground								11.2	21
613	297	Barclay et al., 1986	web of science	America			49.35	-123.12			139	132	3.77157		Pinaceae	Pseudotsuga	Pseudotsuga menziesii	-2.12511	2.36	ln(W)=a+b*ln(D)	-2.12511	2.36	LnW=a+b*lnD	aboveground								37.1	22
614	297	Barclay et al., 1986	web of science	America			49.35	-123.12			139	132	3.77157		Pinaceae	Pseudotsuga	Pseudotsuga menziesii	-2.14387	2.36	ln(W)=a+b*ln(D)	-2.14387	2.36	LnW=a+b*lnD	aboveground								37.1	22
615	297	Barclay et al., 1986	web of science	America			49.35	-123.12			139	132	3.77157		Pinaceae	Pseudotsuga	Pseudotsuga menziesii	-2.19283	2.38	ln(W)=a+b*ln(D)	-2.19283	2.38	LnW=a+b*lnD	aboveground								37.1	22
616	297	Barclay et al., 1986	web of science	America			49.35	-123.12			139	132	3.77157		Pinaceae	Pseudotsuga	Pseudotsuga menziesii	-2.34716	2.43	ln(W)=a+b*ln(D)	-2.34716	2.43	LnW=a+b*lnD	aboveground								37.1	22
617	298	Makela and Vanninen, 1998	web of science	Europe			65.864	26.771	0.645833	586	160	NA	NA		Pinaceae	Pinus	Pinus sylvestris	-3.2807	2.6931	ln(W)=a+b*ln(D)	-3.2807	2.6931	LnW=a+b*lnD	aboveground								336.3	40
618	299	Oleksyn et al., 1999	web of science	Europe			51.978	19.129	8.29583	526	116	255	0.15372		Pinaceae	Pinus	Pinus sylvestris	-2.001	1.943	ln(W)=a+b*ln(D)	-2.001	1.943	LnW=a+b*lnD	aboveground								7.4	22
619	300	Baldini et al., 1989	web of science	Europe			42.555	12.691	14.1833	589	200	255	3.79502		Pinaceae	Pinus	Pinus pinaster	-1.457	1.8647	ln(W)=a+b*ln(D)	-1.457	1.8647	LnW=a+b*lnD	aboveground								10	22
620	247	Hochbichler, 2002	web of science	Europe			47.568	14.498	5.45417	1099	1047	255	20.716		Fagaceae	Quercus	Quercus spp.	-0.883	2.14	ln(W)=a+b*ln(D)	-0.883	2.14	LnW=a+b*lnD	aboveground								21.3	19
621	233	Krumlik, 1974	web of science	America			54.54	-126.55			971	57	4.75531		Pinaceae	Tsuga	Tsuga mertensiana	-0.5038	2.0154	ln(W)=a+b*ln(D)	-0.5038	2.0154	LnW=a+b*lnD	aboveground								8.2	19
622	237	Bridge, 1979	web of science	America			41.57	-71.47	9.97917	1224	7	152	0.175289		Fagaceae	Quercus	Quercus alba	-3.53017	2.8661	ln(W)=a+b*ln(D)	-3.53017	2.8661	LnW=a+b*lnD	aboveground								36.2	13
623	301	Chuankuan, 2006	web of science	Asia			33.31	104.43	6.32917	692	2474	173	20.9462		Pinaceae	Pinus	Pinus massoniana	-2.628	2.079	ln(W)=a+b*ln(D)	-2.628	2.079	LnW=a+b*lnD	aboveground								6.5	21
624	302	Dimittris and Maurizio, 2004	web of science	Europe			43.07	-6.15	5.72083	1436	1808	255	4.98411		Fagaceae	Quercus	Quercus ilex	-1.96683	2.413	ln(W)=a+b*ln(D)	-1.96683	2.413	LnW=a+b*lnD	aboveground								24	20
625	302	Dimittris and Maurizio, 2004	web of science	Europe			43.07	-6.15	5.72083	1436	1808	255	4.98411		Fagaceae	Quercus	Quercus ilex	-1.5105	2.217	ln(W)=a+b*ln(D)	-1.5105	2.217	LnW=a+b*lnD	aboveground								24	20
626	302	Dimittris and Maurizio, 2004	web of science	Europe			43.07	-6.15	5.72083	1436	1808	255	4.98411		Fagaceae	Quercus	Quercus ilex	-0.63337	1.831	ln(W)=a+b*ln(D)	-0.63337	1.831	LnW=a+b*lnD	aboveground								24	20
627	302	Dimittris and Maurizio, 2004	web of science	Oceania			-27.84	148.97	20.05	536	225	180	0.0309164		Fagaceae	Quercus	Quercus ilex	-2.07704	2.433	ln(W)=a+b*ln(D)	-2.07704	2.433	LnW=a+b*lnD	aboveground								3.4	11
628	302	Dimittris and Maurizio, 2004	web of science	Europe			42.49	12.81	13.0667	646	375	213	4.79827		Fagaceae	Quercus	Quercus ilex	-1.46881	2.28	ln(W)=a+b*ln(D)	-1.46881	2.28	LnW=a+b*lnD	aboveground								6.5	21
629	302	Dimittris and Maurizio, 2004	web of science	Oceania			-27.84	148.97	20.05	536	225	180	0.0309164		Pinaceae	Picea	Picea glauca	-2.22841	2.3308	ln(W)=a+b*ln(D)	-2.22841	2.3308	LnW=a+b*lnD	aboveground								3.4	11
630	302	Dimittris and Maurizio, 2004	web of science	Asia			35.81	128.25	12.2417	1185	147	116	4.79604		Pinaceae	Pinus	Pinus koraiensis	-1.97113	2.386	ln(W)=a+b*ln(D)	-1.97113	2.386	LnW=a+b*lnD	aboveground								10	22
631	302	Dimittris and Maurizio, 2004	web of science	Oceania			-27.84	148.97	20.05	536	225	180	0.0309164		Pinaceae	Pinus	Pinus radiata	-1.32013	1.727	ln(W)=a+b*ln(D)	-1.32013	1.727	LnW=a+b*lnD	aboveground								3.4	11
632	302	Dimittris and Maurizio, 2004	web of science	Oceania			-27.84	148.97	20.05	536	225	180	0.0309164		Pinaceae	Pinus	Pinus radiata	-2.92807	2.318	ln(W)=a+b*ln(D)	-2.92807	2.318	LnW=a+b*lnD	aboveground								3.4	11
633	302	Dimittris and Maurizio, 2004	web of science	Oceania			-27.84	148.97	20.05	536	225	180	0.0309164		Pinaceae	Pinus	Pinus radiata	-3.03447	2.663	ln(W)=a+b*ln(D)	-3.03447	2.663	LnW=a+b*lnD	aboveground								3.4	11
634	302	Dimittris and Maurizio, 2004	web of science	Europe			56.92	-3.12	4.82083	1321	674	255	5.20011		Pinaceae	Pinus	Pinus sylvestris	-3.22389	2.64	ln(W)=a+b*ln(D)	-3.22389	2.64	LnW=a+b*lnD	aboveground								52.7	10
635	302	Dimittris and Maurizio, 2004	web of science	Europe			43.07	-6.15	5.72083	1436	1808	255	4.98411		Pinaceae	Pinus	Pinus sylvestris	-1.5114	2.0519	ln(W)=a+b*ln(D)	-1.5114	2.0519	LnW=a+b*lnD	aboveground								24	20
636	302	Dimittris and Maurizio, 2004	web of science	Oceania			-27.84	148.97	20.05	536	225	180	0.0309164		Rhizophoraceae	Bruguiera	Bruguiera	-1.68308	2.3055	ln(W)=a+b*ln(D)	-1.68308	2.3055	LnW=a+b*lnD	aboveground								3.4	11
637	302	Dimittris and Maurizio, 2004	web of science	Oceania			-27.84	148.97	20.05	536	225	180	0.0309164		Rhizophoraceae	Bruguiera	Bruguiera	-1.78439	2.4167	ln(W)=a+b*ln(D)	-1.78439	2.4167	LnW=a+b*lnD	aboveground								3.4	11
638	302	Dimittris and Maurizio, 2004	web of science	Oceania			-27.84	148.97	20.05	536	225	180	0.0309164		Rhizophoraceae	Ceriops	Ceriops targal	-1.66919	2.3379	ln(W)=a+b*ln(D)	-1.66919	2.3379	LnW=a+b*lnD	aboveground								3.4	11
639	302	Dimittris and Maurizio, 2004	web of science	Oceania			-27.84	148.97	20.05	536	225	180	0.0309164		Leguminosae	Erythrophloem	Erythrophloem	-3.20153	2.851	ln(W)=a+b*ln(D)	-3.20153	2.851	LnW=a+b*lnD	aboveground								3.4	11
640	302	Dimittris and Maurizio, 2004	web of science	Oceania			-27.84	148.97	20.05	536	225	180	0.0309164		Myrtaceae	Eucalyptus	Eucalyptus	-1.82016	2.383	ln(W)=a+b*ln(D)	-1.82016	2.383	LnW=a+b*lnD	aboveground								3.4	11
641	302	Dimittris and Maurizio, 2004	web of science	Oceania			-27.84	148.97	20.05	536	225	180	0.0309164		Myrtaceae	Eucalyptus	Eucalyptus bleeseri	-1.9907	2.497	ln(W)=a+b*ln(D)	-1.9907	2.497	LnW=a+b*lnD	aboveground								3.4	11
642	302	Dimittris and Maurizio, 2004	web of science	Oceania			-27.84	148.97	20.05	536	225	180	0.0309164		Myrtaceae	Eucalyptus	Eucalyptus	-0.920048	1.64	ln(W)=a+b*ln(D)	-0.920048	1.64	LnW=a+b*lnD	aboveground								3.4	11
643	302	Dimittris and Maurizio, 2004	web of science	Oceania			-27.84	148.97	20.05	536	225	180	0.0309164		Myrtaceae	Eucalyptus	Eucalyptus calophylla	-1.54038	2.04	ln(W)=a+b*ln(D)	-1.54038	2.04	LnW=a+b*lnD	aboveground								3.4	11
644	302	Dimittris and Maurizio, 2004	web of science	Oceania			-27.84	148.97	20.05	536	225	180	0.0309164		Myrtaceae	Eucalyptus	Eucalyptus	-0.797175	2.082	ln(W)=a+b*ln(D)	-0.797175	2.082	LnW=a+b*lnD	aboveground								3.4	11
645	302	Dimittris and Maurizio, 2004	web of science	Oceania			-27.84	148.97	20.05	536	225	180	0.0309164		Myrtaceae	Eucalyptus	Eucalyptus	-2.21457	2.468	ln(W)=a+b*ln(D)	-2.21457	2.468	LnW=a+b*lnD	aboveground								3.4	11
646	302	Dimittris and Maurizio, 2004	web of science	Oceania			-27.84	148.97	20.05	536	225	180	0.0309164		Myrtaceae	Eucalyptus	Eucalyptus	-2.13792	2.47	ln(W)=a+b*ln(D)	-2.13792	2.47	LnW=a+b*lnD	aboveground								3.4	11
647	302	Dimittris and Maurizio, 2004	web of science	Oceania			-27.84	148.97	20.05	536	225	180	0.0309164		Myrtaceae	Eucalyptus	Eucalyptus	-1.92005	2.3	ln(W)=a+b*ln(D)	-1.92005	2.3	LnW=a+b*lnD	aboveground								3.4	11
648	302	Dimittris and Maurizio, 2004	web of science	Oceania			-27.84	148.97	20.05	536	225	180	0.0309164		Myrtaceae	Eucalyptus	Eucalyptus	-3.23399	2.6018	ln(W)=a+b*ln(D)	-3.23399	2.6018	LnW=a+b*lnD	aboveground								3.4	11
649	302	Dimittris and Maurizio, 2004	web of science	Oceania			-27.84	148.97	20.05	536	225	180	0.0309164		Myrtaceae	Eucalyptus	Eucalyptus	-1.10021	1.87	ln(W)=a+b*ln(D)	-1.10021	1.87	LnW=a+b*lnD	aboveground								3.4	11
650	302	Dimittris and Maurizio, 2004	web of science	Oceania			-27.84	148.97	20.05	536	225	180	0.0309164		Myrtaceae	Eucalyptus	Eucalyptus maculata	-2.51084	2.47	ln(W)=a+b*ln(D)	-2.51084	2.47	LnW=a+b*lnD	aboveground								3.4	11
651	302	Dimittris and Maurizio, 2004	web of science	Oceania			-27.84	148.97	20.05	536	225	180	0.0309164		Myrtaceae	Eucalyptus	Eucalyptus miniata	-1.84453	2.426	ln(W)=a+b*ln(D)	-1.84453	2.426	LnW=a+b*lnD	aboveground								3.4	11
652	302	Dimittris and Maurizio, 2004	web of science	Oceania			-27.84	148.97	20.05	536	225	180	0.0309164		Myrtaceae	Eucalyptus	E. miniata	-1.44732	2.269	ln(W)=a+b*ln(D)	-1.44732	2.269	LnW=a+b*lnD	aboveground								3.4	11
653	302	Dimittris and Maurizio, 2004	web of science	Oceania			-27.84	148.97	20.05	536	225	180	0.0309164		Myrtaceae	Eucalyptus	E. miniata	-0.342068	1.925	ln(W)=a+b*ln(D)	-0.342068	1.925	LnW=a+b*lnD	aboveground								3.4	11
654	302	Dimittris and Maurizio, 2004	web of science	Oceania			-27.84	148.97	20.05	536	225	180	0.0309164		Myrtaceae	Eucalyptus	Eucalyptus obliqua	-2.05027	2.353	ln(W)=a+b*ln(D)	-2.05027	2.353	LnW=a+b*lnD	aboveground								3.4	11
655	302	Dimittris and Maurizio, 2004	web of science	Oceania			-27.84	148.97	20.05	536	225	180	0.0309164		Myrtaceae	Eucalyptus	E. obliqua	-2.74264	2.584	ln(W)=a+b*ln(D)	-2.74264	2.584	LnW=a+b*lnD	aboveground								3.4	11
656	302	Dimittris and Maurizio, 2004	web of science	Oceania			-27.84	148.97	20.05	536	225	180	0.0309164		Myrtaceae	Eucalyptus	E. obliqua	-3.35241	2.642	ln(W)=a+b*ln(D)	-3.35241	2.642	LnW=a+b*lnD	aboveground								3.4	11
657	302	Dimittris and Maurizio, 2004	web of science	Oceania			-27.84	148.97	20.05	536	225	180	0.0309164		Myrtaceae	Eucalyptus	E. obliqua	-1.598	2.283	ln(W)=a+b*ln(D)	-1.598	2.283	LnW=a+b*lnD	aboveground								3.4	11
658	302	Dimittris and Maurizio, 2004	web of science	Oceania			-27.84	148.97	20.05	536	225	180	0.0309164		Myrtaceae	Eucalyptus	E. obliqua	-2.37623	2.445	ln(W)=a+b*ln(D)	-2.37623	2.445	LnW=a+b*lnD	aboveground								3.4	11
659	302	Dimittris and Maurizio, 2004	web of science	Oceania			-27.84	148.97	20.05	536	225	180	0.0309164		Myrtaceae	Eucalyptus	Eucalyptus papuana	-3.13041	2.79	ln(W)=a+b*ln(D)	-3.13041	2.79	LnW=a+b*lnD	aboveground								3.4	11
660	302	Dimittris and Maurizio, 2004	web of science	Oceania			-27.84	148.97	20.05	536	225	180	0.0309164		Myrtaceae	Eucalyptus	Eucalyptus pilularis	-3.07046	2.6934	ln(W)=a+b*ln(D)	-3.07046	2.6934	LnW=a+b*lnD	aboveground								3.4	11
661	302	Dimittris and Maurizio, 2004	web of science	Oceania			-27.84	148.97	20.05	536	225	180	0.0309164		Myrtaceae	Eucalyptus	E. pilularis	-3.0139	2.6803	ln(W)=a+b*ln(D)	-3.0139	2.6803	LnW=a+b*lnD	aboveground								3.4	11
662	302	Dimittris and Maurizio, 2004	web of science	Oceania			-27.84	148.97	20.05	536	225	180	0.0309164		Myrtaceae	Eucalyptus	Eucalyptus porrecta	-2.51207	2.512	ln(W)=a+b*ln(D)	-2.51207	2.512	LnW=a+b*lnD	aboveground								3.4	11
663	302	Dimittris and Maurizio, 2004	web of science	Oceania			-27.84	148.97	20.05	536	225	180	0.0309164		Myrtaceae	Eucalyptus	Eucalyptus resinifera	-2.54084	2.44	ln(W)=a+b*ln(D)	-2.54084	2.44	LnW=a+b*lnD	aboveground								3.4	11
664	302	Dimittris and Maurizio, 2004	web of science	Oceania			-27.84	148.97	20.05	536	225	180	0.0309164		Myrtaceae	Eucalyptus	Eucalyptus	-1.72935	2.351	ln(W)=a+b*ln(D)	-1.72935	2.351	LnW=a+b*lnD	aboveground								3.4	11
665	302	Dimittris and Maurizio, 2004	web of science	Oceania			-27.84	148.97	20.05	536	225	180	0.0309164		Myrtaceae	Eucalyptus	Eucalyptus tetrodonta	-1.68147	2.348	ln(W)=a+b*ln(D)	-1.68147	2.348	LnW=a+b*lnD	aboveground								3.4	11
666	302	Dimittris and Maurizio, 2004	web of science	Oceania			-27.84	148.97	20.05	536	225	180	0.0309164		Myrtaceae	Eucalyptus	Eucalyptus tetrodonta	-0.758006	2.083	ln(W)=a+b*ln(D)	-0.758006	2.083	LnW=a+b*lnD	aboveground								3.4	11
667	303	Asomaning, 2006	web of science	Kumasi in Ghana			6.71	-1.6	26.5125	1344	269	236	0.112004		Combretaceae	Terminalia	Terminalia superba	0.066	2.565	W=a*D^b	-2.7181	2.565	LnW=a+b*lnD	aboveground				1	200			10	24
668	304	Manlay et al., 2002	web of science	Saré yorobana in Senegal			12.82	-11.74	28.1208	1031	202	218	0.468038		Combretaceae	Combretum	Combretum geitonophyllum	0.103	2.44	W=a*D^b	-2.27303	2.44	LnW=a+b*lnD	aboveground				1	200			8.5	43
669	304	Manlay et al., 2002	web of science	Saré yorobana in Senegal			12.82	-11.74	28.1208	1031	202	218	0.468038		Combretaceae	Combretum	Combretum geitonophyllum	0.283	2.17	W=a*D^b	-1.26231	2.17	LnW=a+b*lnD	aboveground				1	20			8.5	43
670	305	Kaire, 1999	web of science	Saré yorobana in Senegal			12.82	-11.74	28.1208	1031	202	218	0.468038		Combretaceae	Combretum	Combretum glutinosum	0.0512	2.63	W=a*D^b	-2.97202	2.63	LnW=a+b*lnD	aboveground				1	20			8.5	43
671	304	Manlay et al., 2002	web of science	Saré yorobana in Senegal			12.82	-11.74	28.1208	1031	202	218	0.468038		Combretaceae	Combretum	Combretum glutinosum	0.0965	2.43	W=a*D^b	-2.33821	2.43	LnW=a+b*lnD	aboveground				1	200			8.5	43
672	304	Manlay et al., 2002	web of science	Saré yorobana in Senegal			12.82	-11.74	28.1208	1031	202	218	0.468038		Leguminosae	Piliostigma	Piliostigma thonningii	0.0898	2.29	W=a*D^b	-2.41017	2.29	LnW=a+b*lnD	aboveground				1	200			8.5	43
673	304	Manlay et al., 2002	web of science	Saré yorobana in Senegal			12.82	-11.74	28.1208	1031	202	218	0.468038		Leguminosae	Piliostigma	Piliostigma thonningii	0.157	2.27	W=a*D^b	-1.85151	2.27	LnW=a+b*lnD	aboveground				1	20			8.5	43
674	304	Manlay et al., 2002	web of science	Saré yorobana in Senegal			12.82	-11.74	28.1208	1031	202	218	0.468038		Leguminosae	Piliostigma	Piliostigma thonningii	0.0966	2.52	W=a*D^b	-2.33718	2.52	LnW=a+b*lnD	aboveground				1	200			8.5	43
675	306	Neya et al., 1998	web of science	Burkina Faso			12.26	-1.55	28.1375	742	306	80	0.353455		Combretaceae	Guiera	Guiera senegalensis	0.39	1.6	W=a*D^b	-0.941609	1.6	LnW=a+b*lnD	aboveground				1	200			5	11
676	307	Peltier et al., 2007	web of science	Mafa Kilda in Cameroon			11.93	13.61	28.0083	530	300	134	0.0884149		Sapotaceae	Butyrospermum	Vitellaria paradoxa	0.08	2.46	W=a*D^b	-2.52573	2.46	LnW=a+b*lnD	aboveground				15	53			9	20
677	308	Hailu, 2002	web of science	Jufi in Ethiopia			7.93	38.5	17.9042	980	1942	68	0.83932		Myrtaceae	Eucalyptus	Eucalyptus Camadulensis	0.0172	3.1543	W=a*D^b	-4.06285	3.1543	LnW=a+b*lnD	aboveground	0.99		9	1	200			34.3	7
678	308	Hailu, 2002	web of science	Jufi in Ethiopia			7.93	38.5	17.9042	980	1942	68	0.83932		Myrtaceae	Eucalyptus	Eucalyptus Camadulensis	0.0414	2.7175	W=a*D^b	-3.18447	2.7175	LnW=a+b*lnD	aboveground	0.99		9	1	200			34.3	7
679	308	Hailu, 2002	web of science	Jufi in Ethiopia			7.93	38.5	17.9042	980	1942	68	0.83932		Myrtaceae	Eucalyptus	Eucalyptus Camadulensis	0.0686	2.5549	W=a*D^b	-2.67946	2.5549	LnW=a+b*lnD	aboveground	0.97		9	1	200			34.3	7
680	308	Hailu, 2002	web of science	Jufi in Ethiopia			7.93	38.5	17.9042	980	1942	68	0.83932		Myrtaceae	Eucalyptus	Eucalyptus Camadulensis	0.0219	3.0441	W=a*D^b	-3.82127	3.0441	LnW=a+b*lnD	aboveground	0.99		9	1	200			34.3	7
681	309	Zewdie et al., 2009	web of science	Ethiopian Heritage Forestry Park in Ethiopia			9.18	38.96	14.3125	1124	2689	193	12.4671		Myrtaceae	Eucalyptus	Eucalyptus globulus	0.11	2.3	W=a*D^b	-2.20727	2.3	LnW=a+b*lnD	aboveground	0.74		80	1	16			6.3	27
682	308	Hailu, 2002	web of science	Weldeab Ager in Ethiopia			8.64	38.51	16.55	945	2245	255	1.65041		Myrtaceae	Eucalyptus	Eucalyptus globulus	0.1303	2.2418	W=a*D^b	-2.03792	2.2418	LnW=a+b*lnD	aboveground	0.99		9	1	200			10.7	54
683	308	Hailu, 2002	web of science	Weldeab Ager in Ethiopia			8.64	38.51	16.55	945	2245	255	1.65041		Myrtaceae	Eucalyptus	Eucalyptus globulus	0.0555	2.6725	W=a*D^b	-2.89137	2.6725	LnW=a+b*lnD	aboveground	0.98		9	1	200			10.7	54
684	310	Avendano et al., 2009	web of science	Tlaxcala			19.34	-98.24	14.8417	747	2333	157	3.31308		Pinaceae	Abies	Abies religiosa	0.0754	2.513	W=a*D^b	-2.58495	2.513	LnW=a+b*lnD	aboveground	0.99		26					27.4	40
685	311	Rodriguez, 2013	web of science	Hidalgo			20.5	-98.92	16.45	588	2105	212	3.85779		Pinaceae	Abies	Abies religiosa	0.031661	2.62221	W=a*D^b	-3.45267	2.62221	LnW=a+b*lnD	aboveground	1		250					27.4	40
686	312	Návar, 2009b	web of science	Sinaloa			24.78	-107.42	25.325	651	69	255	1.204		Leguminosae	Acacia	Acacia cochliacantha	0.0841	2.41	W=a*D^b	-2.47575	2.41	LnW=a+b*lnD	aboveground	0.79		10					12.3	58
687	313	Acosta et al., 2011	web of science	Hidalgo			20.5	-98.92	16.45	588	2105	212	3.85779		Betulaceae	Alnus	Alnus arguta	0.1649	2.2755	W=a*D^b	-1.80242	2.2755	LnW=a+b*lnD	aboveground	0.97		22					27.4	40
688	314	Juárez, 2008	web of science	Estado de México			18.02	-90.88	26.6875	1418	37	255	0.1677		Betulaceae	Alnus	Alnus firmifolia	0.0143	2.8355	W=a*D^b	-4.2475	2.8355	LnW=a+b*lnD	aboveground	0.88		16					76	34
689	315	Rodríguez et al., 2008	web of science	Tamaulipas			24.97	-98.64	23.8375	645	135	55	0.915987		Leguminosae	Bauhinia	Bauhinia divaricata	0.197575	2.34002	W=a*D^b	-1.62164	2.34002	LnW=a+b*lnD	aboveground	0.93		33					3	40
690	315	Rodríguez et al., 2008	web of science	Tamaulipas			24.97	-98.64	23.8375	645	135	55	0.915987		Moraceae	Brosimum	Brosimum alicastrum	0.479403	2.0884	W=a*D^b	-0.735214	2.0884	LnW=a+b*lnD	aboveground	0.92		56					3	40
691	312	Návar, 2009b	web of science	Sinaloa			24.78	-107.42	25.325	651	69	255	1.204		Burseraceae	Bursera	Bursera penicillata	0.0841	2.41	W=a*D^b	-2.47575	2.41	LnW=a+b*lnD	aboveground	0.79		5					12.3	58
692	276	Návar, 2009c	web of science	Sinaloa			24.78	-107.42	25.325	651	69	255	1.204		Burseraceae	Bursera	Bursera penicillata	0.37	1.96	W=a*D^b	-0.994252	1.96	LnW=a+b*lnD	aboveground	0.85		39					12.3	58
693	315	Rodríguez et al., 2008	web of science	Tamaulipas			24.97	-98.64	23.8375	645	135	55	0.915987		Burseraceae	Bursera	Bursera simaruba	0.064808	2.46998	W=a*D^b	-2.73633	2.46998	LnW=a+b*lnD	aboveground	0.95		43					3	40
694	316	Rodríguez et al., 2006	web of science	Tamaulipas			24.97	-98.64	23.8375	645	135	55	0.915987		Betulaceae	Carpinus	Carpinus caroliniana	0.109343	2.35954	W=a*D^b	-2.21327	2.35954	LnW=a+b*lnD	aboveground	0.99		75					3	40
695	316	Rodríguez et al., 2006	web of science	Tamaulipas			24.97	-98.64	23.8375	645	135	55	0.915987		Juglandaceae	Carya	Carya ovata	0.061554	2.53157	W=a*D^b	-2.78784	2.53157	LnW=a+b*lnD	aboveground	0.98		20					3	40
696	315	Rodríguez et al., 2008	web of science	Tamaulipas			24.97	-98.64	23.8375	645	135	55	0.915987		Rhamnaceae	Ceanothus	Ceanothus caeruleus	0.311733	2.04754	W=a*D^b	-1.16561	2.04754	LnW=a+b*lnD	aboveground	0.97		15					3	40
697	276	Návar, 2009c	web of science	Sinaloa			24.78	-107.42	25.325	651	69	255	1.204		Bombacaceae	Ceiba	Ceiba acuminata	0.37	1.96	W=a*D^b	-0.994252	1.96	LnW=a+b*lnD	aboveground	0.85		39					12.3	58
698	312	Návar, 2009b	web of science	Sinaloa			24.78	-107.42	25.325	651	69	255	1.204		Bombacaceae	Ceiba	Ceiba acuminata	0.0841	2.41	W=a*D^b	-2.47575	2.41	LnW=a+b*lnD	aboveground	0.79		5					12.3	58
699	315	Rodríguez et al., 2008	web of science	Tamaulipas			24.97	-98.64	23.8375	645	135	55	0.915987		Solanaceae	Cestrum	Cestrum dumetorum	0.311733	2.04754	W=a*D^b	-1.16561	2.04754	LnW=a+b*lnD	aboveground	0.98		17					3	40
700	313	Acosta et al., 2011	web of science	Hidalgo			20.5	-98.92	16.45	588	2105	212	3.85779		Clethraceae	Clethra	Clethra mexicana	0.4632	1.8168	W=a*D^b	-0.769596	1.8168	LnW=a+b*lnD	aboveground	0.95		15					27.4	40
701	317	Rodríguez et al., 2009	web of science	Tamaulipas			24.97	-98.64	23.8375	645	135	55	0.915987		Clethraceae	Clethra	Clethra pringlei	1.16935	1.698	W=a*D^b	0.156448	1.698	LnW=a+b*lnD	aboveground	0.99		8					3	40
702	316	Rodríguez et al., 2006	web of science	Tamaulipas			24.97	-98.64	23.8375	645	135	55	0.915987		Clethraceae	Clethra	Clethra pringlei	0.067833	2.50992	W=a*D^b	-2.69071	2.50992	LnW=a+b*lnD	aboveground	0.97		12					3	40
703	312	Návar, 2009b	web of science	Sinaloa			24.78	-107.42	25.325	651	69	255	1.204		Cochlospermaceae	Cochlospermum	Cochlospermum vitifolium	0.0841	2.41	W=a*D^b	-2.47575	2.41	LnW=a+b*lnD	aboveground	0.79		5					12.3	58
704	318	Vigil, 2010	web of science	Estado de México			18.02	-90.88	26.6875	1418	37	255	0.1677		Cupressaceae	Cupressus	Cupressus lindleyi	0.5266	1.7712	W=a*D^b	-0.641314	1.7712	LnW=a+b*lnD	aboveground	0.93		18					76	34
705	315	Rodríguez et al., 2008	web of science	Tamaulipas			24.97	-98.64	23.8375	645	135	55	0.915987		Araliaceae	Dendropanax	Dendropanax arboreus	0.037421	2.99585	W=a*D^b	-3.28552	2.99585	LnW=a+b*lnD	aboveground	0.95		10					3	40
706	276	Návar, 2009c	web of science	Sinaloa			24.78	-107.42	25.325	651	69	255	1.204		Leguminosae	Erythrina	Erythrina guatemalensis	0.37	1.96	W=a*D^b	-0.994252	1.96	LnW=a+b*lnD	aboveground	0.85		39					12.3	58
707	316	Rodríguez et al., 2006	web of science	Tamaulipas			24.97	-98.64	23.8375	645	135	55	0.915987		Moraceae	Ficus	Ficus	0.027059	2.86357	W=a*D^b	-3.60974	2.86357	LnW=a+b*lnD	aboveground	0.95		143					3	40
708	276	Návar, 2009c	web of science	Sinaloa			24.78	-107.42	25.325	651	69	255	1.204		Sterculiaceae	Guazuma	Guazuma ulmifolia	0.37	1.96	W=a*D^b	-0.994252	1.96	LnW=a+b*lnD	aboveground	0.85		39					12.3	58
709	315	Rodríguez et al., 2008	web of science	Tamaulipas			24.97	-98.64	23.8375	645	135	55	0.915987		Sterculiaceae	Guazuma	Guazuma ulmifolia	0.232435	2.21906	W=a*D^b	-1.45914	2.21906	LnW=a+b*lnD	aboveground	0.98		105					3	40
710	276	Návar, 2009c	web of science	Sinaloa			24.78	-107.42	25.325	651	69	255	1.204		Leguminosae	Haematoxylon	Haematoxylon brasiletto	0.37	1.96	W=a*D^b	-0.994252	1.96	LnW=a+b*lnD	aboveground	0.85		39					12.3	58
711	315	Rodríguez et al., 2008	web of science	Tamaulipas			24.97	-98.64	23.8375	645	135	55	0.915987		Leguminosae	Harpalyce	Harpalyce arborescensis	0.401524	1.83808	W=a*D^b	-0.912488	1.83808	LnW=a+b*lnD	aboveground	0.92		16					3	40
712	319	Monroy and Návar, 2004	web of science	Veracruz			19.18	-96.14	25.8333	1539	20	33	0.479684		Euphorbiaceae	Hevea	Hevea brasiliensis	0.36	2.089	W=a*D^b	-1.02165	2.089	LnW=a+b*lnD	aboveground	0.86		20					9.5	45
713	276	Návar, 2009c	web of science	Sinaloa			24.78	-107.42	25.325	651	69	255	1.204		Convolvulaceae	Ipomoea	Ipomoea arborescens	0.37	1.96	W=a*D^b	-0.994252	1.96	LnW=a+b*lnD	aboveground	0.85		39					12.3	58
714	312	Návar, 2009b	web of science	Sinaloa			24.78	-107.42	25.325	651	69	255	1.204		Euphorbiaceae	Jatropha	Jatropha angustifolia	0.0841	2.41	W=a*D^b	-2.47575	2.41	LnW=a+b*lnD	aboveground	0.79		5					12.3	58
715	317	Rodríguez et al., 2009	web of science	Tamaulipas			24.97	-98.64	23.8375	645	135	55	0.915987		Cupressaceae	Juniperus	Juniperus flaccida	0.209142	1.698	W=a*D^b	-1.56474	1.698	LnW=a+b*lnD	aboveground	0.97		256					3	40
716	316	Rodríguez et al., 2006	web of science	Tamaulipas			24.97	-98.64	23.8375	645	135	55	0.915987		Hamamelidaceae	Liquidambar	Liquidambar styraciflua	0.180272	2.27177	W=a*D^b	-1.71329	2.27177	LnW=a+b*lnD	aboveground	0.96		74					3	40
717	276	Návar, 2009c	web of science	Sinaloa			24.78	-107.42	25.325	651	69	255	1.204		Leguminosae	Lysiloma	Lysiloma divaricatum	0.37	1.96	W=a*D^b	-0.994252	1.96	LnW=a+b*lnD	aboveground	0.85		39					12.3	58
718	312	Návar, 2009b	web of science	Sinaloa			24.78	-107.42	25.325	651	69	255	1.204		Leguminosae	Lysiloma	Lysiloma divaricatum	0.0841	2.41	W=a*D^b	-2.47575	2.41	LnW=a+b*lnD	aboveground	0.79		10					12.3	58
719	315	Rodríguez et al., 2008	web of science	Tamaulipas			24.97	-98.64	23.8375	645	135	55	0.915987		Mimosaceae	Mimosa	Mimosa albida	0.23855	1.92242	W=a*D^b	-1.43318	1.92242	LnW=a+b*lnD	aboveground	0.96		44					3	40
720	315	Rodríguez et al., 2008	web of science	Tamaulipas			24.97	-98.64	23.8375	645	135	55	0.915987		Ulmaceae	Mirandaceltis	Mirandaceltis monoica	0.062394	2.71448	W=a*D^b	-2.77429	2.71448	LnW=a+b*lnD	aboveground	0.95		16					3	40
721	320	Foroughbakhch et al., 2006	web of science	Nuevo León			25.5	-99.81	22.5208	775	267	138	0.458992		Leguminosae	Myrospermum	Myrospermum frutescens	0.624	2	W=a*D^b	-0.471605	2	LnW=a+b*lnD	aboveground	0.98		5					5.3	12
722	316	Rodríguez et al., 2006	web of science	Tamaulipas			24.97	-98.64	23.8375	645	135	55	0.915987		Lauraceae	Nectandra	Nectandra sanguínea	0.004038	3.35693	W=a*D^b	-5.51201	3.35693	LnW=a+b*lnD	aboveground	0.95		20					3	40
723	315	Rodríguez et al., 2008	web of science	Tamaulipas			24.97	-98.64	23.8375	645	135	55	0.915987		Solanaceae	Nicotiana	Nicotiana glauca	0.182197	2.22818	W=a*D^b	-1.70267	2.22818	LnW=a+b*lnD	aboveground	0.95		24					3	40
724	315	Rodríguez et al., 2008	web of science	Tamaulipas			24.97	-98.64	23.8375	645	135	55	0.915987		Lauraceae	Phoebe	Phoebe tampicensis	0.222776	2.33953	W=a*D^b	-1.50159	2.33953	LnW=a+b*lnD	aboveground	0.97		24					3	40
725	276	Návar, 2009c	web of science	Chihuahua			28.72	-106.19	16.8042	437	1659	101	3.16012		Pinaceae	Pinus	Pinus arizonica	0.0819	2.4293	W=a*D^b	-2.50226	2.4293	LnW=a+b*lnD	aboveground	0.97		66					80.3	8
726	276	Návar, 2009c	web of science	Durango			24.02	-104.36	17.4833	495	1877	10	2.32231										LnW=a+b*lnD	aboveground								16.1	53
727	276	Návar, 2009c	web of science	Chihuahua			28.72	-106.19	16.8042	437	1659	101	3.16012		Pinaceae	Pinus	Pinus ayacahuite	0.2893	2.1569	W=a*D^b	-1.24029	2.1569	LnW=a+b*lnD	aboveground	0.97		58					80.3	8
728	276	Návar, 2009c	web of science	Durango			24.02	-104.36	17.4833	495	1877	10	2.32231										LnW=a+b*lnD	aboveground								16.1	53
729	276	Návar, 2009c	web of science	Chihuahua			28.72	-106.19	16.8042	437	1659	101	3.16012		Pinaceae	Pinus	Pinus cooperi	0.2018	2.2907	W=a*D^b	-1.60048	2.2907	LnW=a+b*lnD	aboveground	0.94		49					80.3	8
730	276	Návar, 2009c	web of science	Durango			24.02	-104.36	17.4833	495	1877	10	2.32231										LnW=a+b*lnD	aboveground								16.1	53
731	321	Méndez et al., 2011	web of science	Guanajuato			21.01	-101.25	17.5333	690	2081	255	4.75575		Pinaceae	Pinus	Pinus devoniana	0.182	1.936	W=a*D^b	-1.70375	1.936	LnW=a+b*lnD	aboveground	0.85		20					27.4	40
732	276	Návar, 2009c	web of science	Chihuahua			28.72	-106.19	16.8042	437	1659	101	3.16012		Pinaceae	Pinus	Pinus durangensis	0.1382	2.3573	W=a*D^b	-1.97905	2.3573	LnW=a+b*lnD	aboveground	0.91		384					80.3	8
733	276	Návar, 2009c	web of science	Durango			24.02	-104.36	17.4833	495	1877	10	2.32231										LnW=a+b*lnD	aboveground								16.1	53
734	276	Návar, 2009c	web of science	Chihuahua			28.72	-106.19	16.8042	437	1659	101	3.16012		Pinaceae	Pinus	Pinus engelmannii	0.1354	2.3033	W=a*D^b	-1.99952	2.3033	LnW=a+b*lnD	aboveground	0.94		81					80.3	8
735	276	Návar, 2009c	web of science	Durango			24.02	-104.36	17.4833	495	1877	10	2.32231										LnW=a+b*lnD	aboveground								16.1	53
736	322	Jímenez, 2010	web of science	Estado de México			18.02	-90.88	26.6875	1418	37	255	0.1677		Pinaceae	Pinus	Pinus hartwegii	0.0635	2.4725	W=a*D^b	-2.75672	2.4725	LnW=a+b*lnD	aboveground	0.99		29					76	34
737	276	Návar, 2009c	web of science	Chihuahua			28.72	-106.19	16.8042	437	1659	101	3.16012		Pinaceae	Pinus	Pinus herrerae	0.1354	2.3033	W=a*D^b	-1.99952	2.3033	LnW=a+b*lnD	aboveground	0.94		81					80.3	8
738	276	Návar, 2009c	web of science	Durango			24.02	-104.36	17.4833	495	1877	10	2.32231										LnW=a+b*lnD	aboveground								16.1	53
739	276	Návar, 2009c	web of science	Chihuahua			28.72	-106.19	16.8042	437	1659	101	3.16012		Pinaceae	Pinus	Pinus leiophylla	0.1751	2.2629	W=a*D^b	-1.7424	2.2629	LnW=a+b*lnD	aboveground	0.93		27					80.3	8
740	276	Návar, 2009c	web of science	Durango			24.02	-104.36	17.4833	495	1877	10	2.32231										LnW=a+b*lnD	aboveground								16.1	53
741	323	González, 2008	web of science	Chiapas			16.27	-92.26	19.6083	1103	1669	252	4.55539		Pinaceae	Pinus	Pinus maximinoi	0.378	2.1064	W=a*D^b	-0.972861	2.1064	LnW=a+b*lnD	aboveground	0.95		92					5.2	16
742	324	Bonilla, 2009	web of science	Estado de México			18.02	-90.88	26.6875	1418	37	255	0.1677		Pinaceae	Pinus	Pinus montezumae	0.013	3.046	W=a*D^b	-4.34281	3.046	LnW=a+b*lnD	aboveground	0.99		15					76	34
743	317	Rodríguez et al., 2009	web of science	Tamaulipas			18.02	-90.88	26.6875	1418	37	255	0.1677		Pinaceae	Pinus	Pinus montezumae	1.30454	1.73099	W=a*D^b	0.26585	1.73099	LnW=a+b*lnD	aboveground	0.99		19					76	34
744	276	Návar, 2009c	web of science	Chihuahua			28.72	-106.19	16.8042	437	1659	101	3.16012		Pinaceae	Pinus	Pinus oocarpa	0.1354	2.3033	W=a*D^b	-1.99952	2.3033	LnW=a+b*lnD	aboveground	0.94		81					80.3	8
745	276	Návar, 2009c	web of science	Durango			24.02	-104.36	17.4833	495	1877	10	2.32231										LnW=a+b*lnD	aboveground								16.1	53
746	325	Pacheco, 2011	web of science	Oaxaca			17.06	-96.72	21.7333	661	1556	160	0.924014		Pinaceae	Pinus	Pinus patula	0.0514	2.5222	W=a*D^b	-2.96812	2.5222	LnW=a+b*lnD	aboveground	0.98		18					27.4	40
747	326	Díaz, 2005	web of science	Tlaxcala			19.34	-98.24	14.8417	747	2333	157	3.31308		Pinaceae	Pinus	Pinus patula	0.0948	2.4079	W=a*D^b	-2.35599	2.4079	LnW=a+b*lnD	aboveground	0.99		25					27.4	40
748	317	Rodríguez et al., 2009	web of science	Tamaulipas			24.97	-98.64	23.8375	645	135	55	0.915987		Pinaceae	Pinus	Pinus patula	0.407073	2.02617	W=a*D^b	-0.898763	2.02617	LnW=a+b*lnD	aboveground	0.98		111					3	40
749	327	Díaz et al., 2007	web of science	Tlaxcala			19.34	-98.24	14.8417	747	2333	157	3.31308		Pinaceae	Pinus	Pinus patula	0.0357	2.6916	W=a*D^b	-3.3326	2.6916	LnW=a+b*lnD	aboveground	0.98		25					27.4	40
750	328	Aguirre et al., 2011	web of science	Nuevo León			25.5	-99.81	22.5208	775	267	138	0.458992		Pinaceae	Pinus	Pinus pseudostrobus	0.3517	2	W=a*D^b	-1.04498	2	LnW=a+b*lnD	aboveground	0.94							5.3	12
751	329	Domínguez, 2005	web of science	Nuevo León			25.5	-99.81	22.5208	775	267	138	0.458992		Pinaceae	Pinus	Pinus pseudostrobus	0.537	1.882	W=a*D^b	-0.621757	1.882	LnW=a+b*lnD	aboveground	0.89		8					5.3	12
752	321	Méndez et al., 2011	web of science	Guanajuato			21.01	-101.25	17.5333	690	2081	255	4.75575		Pinaceae	Pinus	Pinus pseudostrobus	0.003	3.383	W=a*D^b	-5.80914	3.383	LnW=a+b*lnD	aboveground	0.9		20					27.4	40
753	317	Rodríguez et al., 2009	web of science	Tamaulipas			24.97	-98.64	23.8375	645	135	55	0.915987		Pinaceae	Pinus	Pinus pseudostrobus	0.128495	2.36444	W=a*D^b	-2.05187	2.36444	LnW=a+b*lnD	aboveground	0.99		208					3	40
754	328	Aguirre et al., 2011	web of science	Nuevo León			25.5	-99.81	22.5208	775	267	138	0.458992		Pinaceae	Pinus	Pinus teocote	0.40196	2	W=a*D^b	-0.911403	2	LnW=a+b*lnD	aboveground	0.95							5.3	12
755	329	Domínguez, 2005	web of science	Nuevo León			25.5	-99.81	22.5208	775	267	138	0.458992		Pinaceae	Pinus	Pinus teocote	0.508	1.933	W=a*D^b	-0.677274	1.933	LnW=a+b*lnD	aboveground	0.9		8					5.3	12
756	317	Rodríguez et al., 2009	web of science	Tamaulipas			24.97	-98.64	23.8375	645	135	55	0.915987		Pinaceae	Pinus	Pinus teocote	0.032495	2.76658	W=a*D^b	-3.42667	2.76658	LnW=a+b*lnD	aboveground	0.99		209					3	40
757	276	Návar, 2009c	web of science	Chihuahua			28.72	-106.19	16.8042	437	1659	101	3.16012		Pinaceae	Pinus	Pinus teocote	0.2057	2.2583	W=a*D^b	-1.58134	2.2583	LnW=a+b*lnD	aboveground	0.96		56					80.3	8
758	276	Návar, 2009c	web of science	Durango			24.02	-104.36	17.4833	495	1877	10	2.32231										LnW=a+b*lnD	aboveground								16.1	53
759	315	Rodríguez et al., 2008	web of science	Tamaulipas			24.97	-98.64	23.8375	645	135	55	0.915987		Cornaceae	Piscidia	Piscidia piscipula	0.064066	2.62323	W=a*D^b	-2.74784	2.62323	LnW=a+b*lnD	aboveground	0.95		30					3	40
760	276	Návar, 2009c	web of science	Sinaloa			24.78	-107.42	25.325	651	69	255	1.204		Leguminosae	Pithecellobium	Pithecellobium mangense	0.37	1.96	W=a*D^b	-0.994252	1.96	LnW=a+b*lnD	aboveground	0.85		39					12.3	58
761	330	Rodríguez et al., 2007	web of science	Tamaulipas			24.97	-98.64	23.8375	645	135	55	0.915987		Pinaceae	Podocarpus	Podocarpus reichei	0.132107	2.2217	W=a*D^b	-2.02414	2.2217	LnW=a+b*lnD	aboveground	0.93		103					3	40
762	276	Návar, 2009c	web of science	Chihuahua			28.72	-106.19	16.8042	437	1659	101	3.16012		Pinaceae	Podocarpus	Pseudotsuga menziesii	0.1354	2.2033	W=a*D^b	-1.99952	2.2033	LnW=a+b*lnD	aboveground	0.94		21					80.3	8
763	276	Návar, 2009c	web of science	Durango			24.02	-104.36	17.4833	495	1877	10	2.32231										LnW=a+b*lnD	aboveground								16.1	53
764	331	Meraz et al., 2013	web of science	Aguascalientes			22.04	-102.35	17.0625	471	1960	119	4.978		Myrtaceae	Psidium	Psidium guajava	1.7737	1.2282	W=a*D^b	0.573068	1.2282	LnW=a+b*lnD	aboveground	0.88		18					16.1	53
765	315	Rodríguez et al., 2008	web of science	Tamaulipas			24.97	-98.64	23.8375	645	135	55	0.915987		Myrtaceae	Psidium	Psidium guajava	0.246689	2.24992	W=a*D^b	-1.39963	2.24992	LnW=a+b*lnD	aboveground	0.99		18					3	40
766	276	Návar, 2009c	web of science	Chihuahua			28.72	-106.19	16.8042	437	1659	101	3.16012		Fagaceae	Quercus	Quercus sideroxyla	0.089	2.5226	W=a*D^b	-2.41912	2.5226	LnW=a+b*lnD	aboveground	0.95		51					80.3	8
767	276	Návar, 2009c	web of science	Durango			24.02	-104.36	17.4833	495	1877	10	2.32231										LnW=a+b*lnD	aboveground								16.1	53
768	329	Domínguez, 2005	web of science	Nuevo León			25.5	-99.81	22.5208	775	267	138	0.458992		Fagaceae	Quercus	Quercus canbyi	0.092	2.448	W=a*D^b	-2.38597	2.448	LnW=a+b*lnD	aboveground	0.9		4					5.3	12
769	328	Aguilar et al., 2012	web of science	Michoacán			19.15	-101.9	24.1042	778	629	255	5.44963		Fagaceae	Quercus	Quercus castanea	0.0416	2.7154	W=a*D^b	-3.17966	2.7154	LnW=a+b*lnD	aboveground	0.97		118					140	24
770	276	Návar, 2009c	web of science	Chihuahua			28.72	-106.19	16.8042	437	1659	101	3.16012		Fagaceae	Quercus	Quercus gambelii	0.089	2.5226	W=a*D^b	-2.41912	2.5226	LnW=a+b*lnD	aboveground	0.95		118					80.3	8
771	276	Návar, 2009c	web of science	Durango			24.02	-104.36	17.4833	495	1877	10	2.32231										LnW=a+b*lnD	aboveground								16.1	53
772	317	Rodríguez et al., 2009	web of science	Tamaulipas			24.97	-98.64	23.8375	645	135	55	0.915987		Fagaceae	Quercus	Quercus germana	0.892617	1.84697	W=a*D^b	-0.113598	1.84697	LnW=a+b*lnD	aboveground	0.95		28					3	40
773	329	Domínguez, 2005	web of science	Nuevo León			25.5	-99.81	22.5208	775	267	138	0.458992		Fagaceae	Quercus	Quercus laceyi	0.092	2.448	W=a*D^b	-2.38597	2.448	LnW=a+b*lnD	aboveground	0.9		4					5.3	12
774	328	Aguilar et al., 2012	web of science	Michoacán			19.15	-101.9	24.1042	778	629	255	5.44963		Fagaceae	Quercus	Quercus laeta	0.0333	2.6648	W=a*D^b	-3.4022	2.6648	LnW=a+b*lnD	aboveground	0.92		17					140	24
775	332	Tomas, 2013	web of science	Estado de México			18.02	-90.88	26.6875	1418	37	255	0.1677		Fagaceae	Quercus	Quercus laeta	0.0406	2.7339	W=a*D^b	-3.20399	2.7339	LnW=a+b*lnD	aboveground	0.96		14					76	34
776	333	Gomez et al., 2011	web of science	Morelos			18.73	-99.06	23.4042	870	1203	255	1.8855		Fagaceae	Quercus	Quercus magnoliifolia	0.0345	2.9334	W=a*D^b	-3.3668	2.9334	LnW=a+b*lnD	aboveground	0.98		12					4.1	4
777	329	Domínguez, 2005	web of science	Nuevo León			25.5	-99.81	22.5208	775	267	138	0.458992		Fagaceae	Quercus	Quercus polymorpha	0.092	2.448	W=a*D^b	-2.38597	2.448	LnW=a+b*lnD	aboveground	0.9		4					5.3	12
778	276	Návar, 2009c	web of science	Chihuahua			28.72	-106.19	16.8042	437	1659	101	3.16012		Fagaceae	Quercus	Quercus rugosa	0.089	2.5226	W=a*D^b	-2.41912	2.5226	LnW=a+b*lnD	aboveground	0.95		118					80.3	8
779	276	Návar, 2009c	web of science	Durango			24.02	-104.36	17.4833	495	1877	10	2.32231								#NUM!		LnW=a+b*lnD	aboveground								16.1	53
780	332	Tomas, 2013	web of science	Estado de México			18.02	-90.88	26.6875	1418	37	255	0.1677		Fagaceae	Quercus	Quercus rugosa	0.0402	2.757	W=a*D^b	-3.21389	2.757	LnW=a+b*lnD	aboveground	0.98		12					76	34
781	329	Domínguez, 2005	web of science	Nuevo León			25.5	-99.81	22.5208	775	267	138	0.458992		Fagaceae	Quercus	Quercus rysophylla	0.092	2.448	W=a*D^b	-2.38597	2.448	LnW=a+b*lnD	aboveground	0.9		4					5.3	12
782	316	Rodríguez et al., 2006	web of science	Tamaulipas			24.97	-98.64	23.8375	645	135	55	0.915987		Fagaceae	Quercus	Quercus rysophylla	0.266424	2.02768	W=a*D^b	-1.32267	2.02768	LnW=a+b*lnD	aboveground	0.97		8					3	40
783	317	Rodríguez et al., 2009	web of science	Tamaulipas			24.97	-98.64	23.8375	645	135	55	0.915987		Fagaceae	Quercus	Quercus rysophylla	0.970526	1.83733	W=a*D^b	-0.0299171	1.83733	LnW=a+b*lnD	aboveground	0.96		25					3	40
784	316	Rodríguez et al., 2006	web of science	Tamaulipas			24.97	-98.64	23.8375	645	135	55	0.915987		Fagaceae	Quercus	Quercus sartorii	0.221123	2.20188	W=a*D^b	-1.50904	2.20188	LnW=a+b*lnD	aboveground	0.95		143					3	40
785	316	Rodríguez et al., 2006	web of science	Tamaulipas			24.97	-98.64	23.8375	645	135	55	0.915987		Fagaceae	Quercus	Quercus xalapensis	0.308451	2.1323	W=a*D^b	-1.17619	2.1323	LnW=a+b*lnD	aboveground	0.98		143					3	40
786	317	Rodríguez et al., 2009	web of science	Tamaulipas			24.97	-98.64	23.8375	645	135	55	0.915987		Fagaceae	Quercus	Quercus xalapensis	0.766406	1.93843	W=a*D^b	-0.266043	1.93843	LnW=a+b*lnD	aboveground	0.98		33					3	40
787	315	Rodríguez et al., 2008	web of science	Tamaulipas			24.97	-98.64	23.8375	645	135	55	0.915987		Malvaceae	Robinsonella	Robinsonella discolor	0.23736	2.16175	W=a*D^b	-1.43818	2.16175	LnW=a+b*lnD	aboveground	0.99		24					3	40
788	276	Návar, 2009c	web of science	Sinaloa			24.78	-107.42	25.325	651	69	255	1.204		Rosaceae	Rubus	Rubus palmeri	0.37	1.96	W=a*D^b	-0.994252	1.96	LnW=a+b*lnD	aboveground	0.85		39					12.3	58
789	315	Rodríguez et al., 2008	web of science	Tamaulipas			24.97	-98.64	23.8375	645	135	55	0.915987		Rutaceae	Sargentia	Sargentia greggii	0.78545	2.58952	W=a*D^b	-0.241498	2.58952	LnW=a+b*lnD	aboveground	0.97		11					3	40
790	317	Rodríguez et al., 2009	web of science	Tamaulipas			24.97	-98.64	23.8375	645	135	55	0.915987		Theaceae	Ternstroemia	Ternstroemia sylvatica	0.132193	2.49568	W=a*D^b	-2.02349	2.49568	LnW=a+b*lnD	aboveground	0.99		15					3	40
791	316	Rodríguez et al., 2006	web of science	Tamaulipas			24.97	-98.64	23.8375	645	135	55	0.915987		Theaceae	Ternstroemia	Ternstroemia sylvatica	0.035689	2.56487	W=a*D^b	-3.33291	2.56487	LnW=a+b*lnD	aboveground	0.95		143					3	40
792	315	Rodríguez et al., 2008	web of science	Tamaulipas			24.97	-98.64	23.8375	645	135	55	0.915987		Tiliaceae	Tilia	Tilia houghii	0.048454	2.58164	W=a*D^b	-3.02714	2.58164	LnW=a+b*lnD	aboveground	0.99		10					3	40
793	315	Rodríguez et al., 2008	web of science	Tamaulipas			24.97	-98.64	23.8375	645	135	55	0.915987		Meliaceae	Trichilia	Trichilia havanensis	0.130169	2.34924	W=a*D^b	-2.03892	2.34924	LnW=a+b*lnD	aboveground	0.99		20					3	40
794	317	Rodríguez et al., 2009	web of science	Tamaulipas			24.97	-98.64	23.8375	645	135	55	0.915987		Celastraceae	Wimmeria	Wimmeria concolor	0.346847	1.99059	W=a*D^b	-1.05887	1.99059	LnW=a+b*lnD	aboveground	0.97		24					3	40
795	334	Manzano, 2010	web of science	Oaxaca			17.06	-96.72	21.7333	661	1556	160	0.924014		Rutaceae	Zanthoxylum	Zanthoxylum kellermanii	0.00166	3.6586	W=a*D^b	-6.40094	3.6586	LnW=a+b*lnD	aboveground	0.99		22					27.4	40
796	335	Martin et al., 1998	web of science	USA			35.07	-84.29	13.2083	1529	588	3	3.15592		Fagaceae	Quercus	Quercus alba	0.0542	2.613	W=a*D^b	-2.91507	2.613	LnW=a+b*lnD	aboveground				7	63.01			10	24
797	335	Martin et al., 1998	web of science	USA			35.07	-84.29	13.2083	1529	588	3	3.15592		Fagaceae	Quercus	Quercus coccinea	0.0521	2.685	W=a*D^b	-2.95459	2.685	LnW=a+b*lnD	aboveground				15	43.3			10	24
798	336	Canadell et al., 1988	web of science	Spain			41.78	2.39	11.8125	818	703	182	21.9901		Fagaceae	Quercus	Quercus ilex	0.4864	1.9	W=a*D^b	-0.720724	1.9	LnW=a+b*lnD	aboveground				5.3	19.8			13.9	21
799	336	Canadell et al., 1988	web of science	Spain			41.78	2.39	11.8125	818	703	182	21.9901		Fagaceae	Quercus	Quercus ilex	0.1399	2.413	W=a*D^b	-1.96683	2.413	LnW=a+b*lnD	aboveground				5.3	24.4			13.9	21
800	336	Canadell et al., 1988	web of science	Spain			41.78	2.39	11.8125	818	703	182	21.9901		Fagaceae	Quercus	Quercus ilex	0.2208	2.217	W=a*D^b	-1.5105	2.217	LnW=a+b*lnD	aboveground				5.3	24.4			13.9	21
801	336	Canadell et al., 1988	web of science	Spain			41.78	2.39	11.8125	818	703	182	21.9901		Fagaceae	Quercus	Quercus ilex	0.5308	1.831	W=a*D^b	-0.63337	1.831	LnW=a+b*lnD	aboveground				5.3	30			13.9	21
802	336	Canadell et al., 1988	web of science	Spain			41.78	2.39	11.8125	818	703	182	21.9901		Fagaceae	Quercus	Quercus ilex	0.1253	2.433	W=a*D^b	-2.07704	2.433	LnW=a+b*lnD	aboveground				6.6	24.4			13.9	21
803	262	Susmel et al., 1976	web of science	Italy			39.2	9.15	16.7625	396	7	45	0.788368		Fagaceae	Quercus	Quercus ilex	0.2302	2.28	W=a*D^b	-1.46881	2.28	LnW=a+b*lnD	aboveground				20	90			7	9
804	335	Martin et al., 1998	web of science	USA			35.07	-84.29	13.2083	1529	588	3	3.15592		Fagaceae	Quercus	Quercus prinus	0.0258	2.91	W=a*D^b	-3.65738	2.91	LnW=a+b*lnD	aboveground				10.6	57.5			10	24
805	335	Martin et al., 1998	web of science	USA			35.07	-84.29	13.2083	1529	588	3	3.15592		Fagaceae	Quercus	Quercus rubra	0.055	2.644	W=a*D^b	-2.90042	2.644	LnW=a+b*lnD	aboveground				19.7	52			10	24
806	337	Wang et al., 2000	web of science	USA			54.54	-126.55	2.01667	525	971	57	4.75531		Pinaceae	Abies	Abies lasiocarpa	0.0817	2.24	W=a*D^b	-2.5047	2.24	LnW=a+b*lnD	aboveground				1	8.2			8.2	19
807	338	Barney et al., 1978	web of science	USA			63.07	-158.93	-2.02917	400	54	246	0.899195		Pinaceae	Picea	Picea mariana	0.0331	2.59	W=a*D^b	-3.40822	2.59	LnW=a+b*lnD	aboveground				1.4	8.5			12.5	21
808	338	Barney et al., 1978	web of science	USA			63.07	-158.93	-2.02917	400	54	246	0.899195		Pinaceae	Picea	Picea mariana	0.0377	2.54	W=a*D^b	-3.2781	2.54	LnW=a+b*lnD	aboveground				1.4	12.9			12.5	21
809	339	Zavitkovsi et al., 1981	web of science	USA			44.42	-84.25	6.0875	751	389	255	0.212754		Pinaceae	Pinus	Pinus banksiana	0.1055	2.2738	W=a*D^b	-2.24904	2.2738	LnW=a+b*lnD	aboveground				4	19			20.9	4
810	339	Zavitkovsi et al., 1981	web of science	USA			44.42	-84.25	6.0875	751	389	255	0.212754		Pinaceae	Pinus	Pinus banksiana	0.141	2.2278	W=a*D^b	-1.959	2.2278	LnW=a+b*lnD	aboveground				4	18			20.9	4
811	340	Son et al., 2001	web of science	Korea			37.1	128.92	5.45417	1484	1450	29	13.2991		Pinaceae	Pinus	Pinus koraiensis	0.1393	2.386	W=a*D^b	-1.97113	2.386	LnW=a+b*lnD	aboveground				7	35.5			14	23
812	341	Forrest, 1969	web of science	Australia			-35.28	149.12	13.4167	702	570	223	0.167933		Pinaceae	Pinus	Pinus radiata	0.2671	1.727	W=a*D^b	-1.32013	1.727	LnW=a+b*lnD	aboveground				1.4	5.8			4.5	11
813	341	Forrest, 1969	web of science	Australia			-35.28	149.12	13.4167	702	570	223	0.167933		Pinaceae	Pinus	Pinus radiata	0.0535	2.318	W=a*D^b	-2.92807	2.318	LnW=a+b*lnD	aboveground				10.3	19.8			4.5	11
814	341	Forrest, 1969	web of science	Australia			-35.28	149.12	13.4167	702	570	223	0.167933		Pinaceae	Pinus	Pinus radiata	0.0481	2.663	W=a*D^b	-3.03447	2.663	LnW=a+b*lnD	aboveground				6.4	14.5			4.5	11
815	342	Ovington, 1957	web of science	UK			52.45	0.63	9.92083	624	18	255	1.13118		Pinaceae	Pinus	Pinus sylvestris	0.0398	2.64	W=a*D^b	-3.22389	2.64	LnW=a+b*lnD	aboveground				0.5	22.7			14.1	49
816	343	Santa et al., 1997	web of science	Spain			42.01	-2.92	5.50417	931	1863	147	10.2567		Pinaceae	Pinus	Pinus sylvestris	0.2206	2.0519	W=a*D^b	-1.5114	2.0519	LnW=a+b*lnD	aboveground				2.5	36.5			27.2	23
817	344	VanLear et al., 1984	web of science	USA			33.64	-80.95	17.1958	1201	110	180	0.247329		Pinaceae	Pinus	Pinus taeda	0.0695	2.5641	W=a*D^b	-2.66643	2.5641	LnW=a+b*lnD	aboveground				12.7	38.6			11.3	23
818	345	Bartelink, 1996	web of science	Netherlands			51.97	5.66	9.65	808	11	255	0.307382		Pinaceae	Pseudotsuga	Pseudotsuga menziesii	0.1978	2.41	W=a*D^b	-1.6205	2.41	LnW=a+b*lnD	aboveground				6.9	28.5			7.4	22
819	346	Clough and Scott, 1989	web of science	Australia			-18.17	145.89	21.7167	3482	433	82	14.9368		Rhizophoraceae	Bruguiera	Bruguiera gymnorrhiza	0.1858	2.3055	W=a*D^b	-1.68308	2.3055	LnW=a+b*lnD	aboveground				2	24			9.9	23
820	346	Clough and Scott, 1989	web of science	Australia			-18.17	145.89	21.7167	3482	433	82	14.9368		Rhizophoraceae	Bruguiera	Bruguiera parviflora	0.1679	2.4167	W=a*D^b	-1.78439	2.4167	LnW=a+b*lnD	aboveground				2	21			9.9	23
821	347	Eamus et al., 2000	web of science	Australia			-19.44	145.8	23.3583	680	330	162	0.521101		Leguminosae	Erythrophleum	Erythrophleum chlorostachys	0.0407	2.851	W=a*D^b	-3.20153	2.851	LnW=a+b*lnD	aboveground				4.6	14.7			4	5
822	347	Eamus et al., 2000	web of science	Australia			-19.44	145.8	23.3583	680	330	162	0.521101		Myrtaceae	Eucalyptus	Eucalyptus	0.162	2.383	W=a*D^b	-1.82016	2.383	LnW=a+b*lnD	aboveground				2.6	52.8			4	5
823	347	Eamus et al., 2000	web of science	Australia			-19.44	145.8	23.3583	680	330	162	0.521101		Myrtaceae	Eucalyptus	Eucalyptus bleeseri	0.1366	2.497	W=a*D^b	-1.9907	2.497	LnW=a+b*lnD	aboveground				4.6	22.7			4	5
824	348	Ward and Pikersgill, 1985	web of science	Australia			-31.97	115.86	18.7958	748	2	24	0.441283		Myrtaceae	Eucalyptus	Eucalyptus calophylla	0.3985	1.64	W=a*D^b	-0.920048	1.64	LnW=a+b*lnD	aboveground				2	11.5			4	5
825	348	Ward and Pikersgill, 1985	web of science	Australia			-31.97	115.86	18.7958	748	2	24	0.441283		Myrtaceae	Eucalyptus	Eucalyptus calophylla	0.2143	2.04	W=a*D^b	-1.54038	2.04	LnW=a+b*lnD	aboveground				2	24.5			4	5
826	347	Eamus et al., 2000	web of science	Australia			-19.44	145.8	23.3583	680	330	162	0.521101		Myrtaceae	Eucalyptus	Eucalyptus combined	0.4506	2.082	W=a*D^b	-0.797175	2.082	LnW=a+b*lnD	aboveground				3.15	60.34			4	5
827	347	Eamus et al., 2000	web of science	Australia			-19.44	145.8	23.3583	680	330	162	0.521101		Myrtaceae	Eucalyptus	Eucalyptus combined	0.1092	2.468	W=a*D^b	-2.21457	2.468	LnW=a+b*lnD	aboveground				6.68	24.77			4	5
828	349	Grove and Malajczuk, 1985	web of science	Australia			-34.45	116.04	15.3	1163	170	255	2.06853		Myrtaceae	Eucalyptus	Eucalyptus diversicolor	0.1179	2.47	W=a*D^b	-2.13792	2.47	LnW=a+b*lnD	aboveground				2	40			5.3	10
829	350	Bennett et al., 1997	web of science	Australia			-37.89	147.55	14.6458	683	54	105	0.364552		Myrtaceae	Eucalyptus	Eucalyptus globulus	0.1466	2.3	W=a*D^b	-1.92005	2.3	LnW=a+b*lnD	aboveground				7.5	22.8			4.5	11
830	351	Keith et al., 2000	web of science	Australia			-25.34	153.14	20.7208	1403	125	255	1.45459		Myrtaceae	Eucalyptus	Eucalyptus intermedia	0.0394	2.6018	W=a*D^b	-3.23399	2.6018	LnW=a+b*lnD	aboveground				13.4	25.5
831	348	Ward and Pikersgill, 1985	web of science	Australia			-31.97	115.86	18.7958	748	2	24	0.441283		Myrtaceae	Eucalyptus	Eucalyptus maculata	0.3328	1.87	W=a*D^b	-1.10021	1.87	LnW=a+b*lnD	aboveground				2	11.5			4	5
832	348	Ward and Pikersgill, 1985	web of science	Australia			-31.97	115.86	18.7958	748	2	24	0.441283		Myrtaceae	Eucalyptus	Eucalyptus maculata	0.0812	2.47	W=a*D^b	-2.51084	2.47	LnW=a+b*lnD	aboveground				2	24.5			4	5
833	347	Eamus et al., 2000	web of science	Australia			-19.44	145.8	23.3583	680	330	162	0.521101		Myrtaceae	Eucalyptus	Eucalyptus miniata	0.1581	2.426	W=a*D^b	-1.84453	2.426	LnW=a+b*lnD	aboveground				2.6	50			4	5
834	347	Eamus et al., 2000	web of science	Australia			-19.44	145.8	23.3583	680	330	162	0.521101		Myrtaceae	Eucalyptus	Eucalyptus miniata	0.2352	2.269	W=a*D^b	-1.44732	2.269	LnW=a+b*lnD	aboveground				2.6	50			4	5
835	347	Eamus et al., 2000	web of science	Australia			-19.44	145.8	23.3583	680	330	162	0.521101		Myrtaceae	Eucalyptus	Eucalyptus miniata	0.7103	1.925	W=a*D^b	-0.342068	1.925	LnW=a+b*lnD	aboveground				2.6	50			4	5
836	351	Keith et al., 2000	web of science	Australia			-35.69	144.23	15.8	400	92	212	0.0726098		Myrtaceae	Eucalyptus	Eucalyptus obliqua	0.1287	2.353	W=a*D^b	-2.05027	2.353	LnW=a+b*lnD	aboveground				25.4	78			7.5	55
837	351	Keith et al., 2000	web of science	Australia			-35.69	144.23	15.8	400	92	212	0.0726098		Myrtaceae	Eucalyptus	Eucalyptus obliqua	0.0644	2.584	W=a*D^b	-2.74264	2.584	LnW=a+b*lnD	aboveground				29.9	70.8			7.5	55
838	351	Keith et al., 2000	web of science	Australia			-35.69	144.23	15.8	400	92	212	0.0726098		Myrtaceae	Eucalyptus	Eucalyptus obliqua	0.035	2.642	W=a*D^b	-3.35241	2.642	LnW=a+b*lnD	aboveground				21.1	55.3			7.5	55
839	351	Keith et al., 2000	web of science	Australia			-35.69	144.23	15.8	400	92	212	0.0726098		Myrtaceae	Eucalyptus	Eucalyptus obliqua	0.2023	2.283	W=a*D^b	-1.598	2.283	LnW=a+b*lnD	aboveground				26.2	284			7.5	55
840	352	Snowdon et al., 2000	web of science	Australia			-35.31	149.13	13.2375	692	580	73	1.03233		Myrtaceae	Eucalyptus	Eucalyptus obliqua	0.0929	2.445	W=a*D^b	-2.37623	2.445	LnW=a+b*lnD	aboveground				19.9	186			4.5	11
841	347	Eamus et al., 2000	web of science	Australia			-19.44	145.8	23.3583	680	330	162	0.521101		Myrtaceae	Eucalyptus	Eucalyptus papuana	0.0437	2.79	W=a*D^b	-3.13041	2.79	LnW=a+b*lnD	aboveground				11.7	44.2			4	5
842	353	Applegate, 1982	web of science	Australia			-25.34	153.14	20.7208	1403	125	255	1.45459		Myrtaceae	Eucalyptus	Eucalyptus pilularis	0.0464	2.6934	W=a*D^b	-3.07046	2.6934	LnW=a+b*lnD	aboveground				13.1	123.9
843	353	Applegate, 1982	web of science	Australia			-25.34	153.14	20.7208	1403	125	255	1.45459		Myrtaceae	Eucalyptus	Eucalyptus pilularis	0.0491	2.6803	W=a*D^b	-3.0139	2.6803	LnW=a+b*lnD	aboveground				17.8	53.4
844	347	Eamus et al., 2000	web of science	Australia			-19.44	145.8	23.3583	680	330	162	0.521101		Myrtaceae	Eucalyptus	Eucalyptus porrecta	0.0811	2.512	W=a*D^b	-2.51207	2.512	LnW=a+b*lnD	aboveground				7.5	24.9			4	5
845	348	Ward and Pikersgill, 1985	web of science	Australia			-31.97	115.86	18.7958	748	2	24	0.441283		Myrtaceae	Eucalyptus	Eucalyptus resinifera	0.3262	1.74	W=a*D^b	-1.12024	1.74	LnW=a+b*lnD	aboveground				2	11.5			4	5
846	348	Ward and Pikersgill, 1985	web of science	Australia			-31.97	115.86	18.7958	748	2	24	0.441283		Myrtaceae	Eucalyptus	Eucalyptus resinifera	0.0788	2.44	W=a*D^b	-2.54084	2.44	LnW=a+b*lnD	aboveground				2	24.5			4	5
847	347	Eamus et al., 2000	web of science	Australia			-19.44	145.8	23.3583	680	330	162	0.521101		Myrtaceae	Eucalyptus	Eucalyptus tetrodonta	0.1774	2.351	W=a*D^b	-1.72935	2.351	LnW=a+b*lnD	aboveground				2.7	52.1			4	5
848	347	Eamus et al., 2000	web of science	Australia			-19.44	145.8	23.3583	680	330	162	0.521101		Myrtaceae	Eucalyptus	Eucalyptus tetrodonta	0.1861	2.348	W=a*D^b	-1.68147	2.348	LnW=a+b*lnD	aboveground				2.7	52.8			4	5
849	347	Eamus et al., 2000	web of science	Australia			-19.44	145.8	23.3583	680	330	162	0.521101		Myrtaceae	Eucalyptus	Eucalyptus tetrodonta	0.4686	2.083	W=a*D^b	-0.758006	2.083	LnW=a+b*lnD	aboveground				2.7	52.9			4	5
850	335	Martin et al., 1998	web of science	USA			47.05	-84.42	3.175	1169	386	7	1.80684		Ericaceae	Oxydendrum	Oxydendrum arboreum	0.0605	2.582	W=a*D^b	-2.80511	2.582	LnW=a+b*lnD	aboveground				4.3	34.6			20.9	4
851	347	Eamus et al., 2000	web of science	Australia			-19.44	145.8	23.3583	680	330	162	0.521101		Combretaceae	Terminalia	Terminalia ferdinandiana	0.1914	2.263	W=a*D^b	-1.65339	2.263	LnW=a+b*lnD	aboveground				2.6	16.7			4	5
852	346	Clough and Scott, 1989	web of science	Australia			-18.17	145.89	21.7167	3482	433	82	14.9368		Meliaceae	Xylocarpus	Xylocarpus granatum	0.0823	2.5883	W=a*D^b	-2.49738	2.5883	LnW=a+b*lnD	aboveground				3	17			9.9	23
853	354	Kumar et al., 1998	web of science	India			10.45	76.23	27.4708	3130	19	116	0.63057		Leguminosae	Acacia	Acacia auriculiformis	0.2061	2.4369	W=a*D^b	-1.57939	2.4369	LnW=a+b*lnD	aboveground								9.9	23
854	354	Kumar et al., 1998	web of science	India			10.45	76.23	27.4708	3130	19	116	0.63057		Leguminosae	Acacia	Acacia auriculiformis	0.2746	2.3052	W=a*D^b	-1.29244	2.3052	LnW=a+b*lnD	aboveground								9.9	23
855	355	Morrison, 1990	web of science	USA			47.05	-84.42	3.175	1169	386	7	1.80684		Leguminosae	Acacia	Acacia saccharum	0.5018	2.0444	W=a*D^b	-0.689554	2.0444	LnW=a+b*lnD	aboveground								20.9	4
856	356	Hughes, 1971	web of science	UK			54.69	-1.79	8.41667	744	162	255	1.45594		Leguminosae	Acacia	Acacia glutinosa	0.0859	2.35371	W=a*D^b	-2.45457	2.35371	LnW=a+b*lnD	aboveground								11.7	21
857	354	Kumar et al., 1998	web of science	India			10.45	76.23	27.4708	3130	19	116	0.63057		Moraceae	Artocarpus	Artocarpus heterophyllus	0.1792	2.2512	W=a*D^b	-1.71925	2.2512	LnW=a+b*lnD	aboveground								9.9	23
858	354	Kumar et al., 1998	web of science	India			10.45	76.23	27.4708	3130	19	116	0.63057		Moraceae	Artocarpus	Artocarpus hirsutus	0.0464	2.7934	W=a*D^b	-3.07046	2.7934	LnW=a+b*lnD	aboveground								9.9	23
859	357	Westman and Rogers, 1977	web of science	Australia			-27.56	153.45	19.4875	1588	80	178	1.05162		Proteaceae	Banksia	Banksia aemula	0.0528	2.5924	W=a*D^b	-2.94124	2.5924	LnW=a+b*lnD	aboveground								8.3	23
860	358	Hingston et al., 1981	web of science	Australia			-31.38	121.59	18.2458	255	296	80	0.551086		Proteaceae	Banksia	Banksia grandis	0.1043	2.5	W=a*D^b	-2.26048	2.5	LnW=a+b*lnD	aboveground								7.3	10
861	359	Grierson et al., 2000	web of science	Australia			-27.85	137.67	22.2083	167	14	59	0.12177		Proteaceae	Banksia	Banksia grandis	0.1152	2.4383	W=a*D^b	-2.16109	2.4383	LnW=a+b*lnD	aboveground								0	0
862	355	Morrison, 1990	web of science	USA			47.05	-84.42	3.175	1169	386	7	1.80684		Proteaceae	Banksia	Banksia alleghaniensis	0.3168	2.1307	W=a*D^b	-1.14948	2.1307	LnW=a+b*lnD	aboveground								20.9	4
863	356	Hughes, 1971	web of science	UK			54.69	-1.79	8.41667	744	162	255	1.45594		Betulaceae	Betula	Betula pendula	0.2511	2.2865	W=a*D^b	-1.3819	2.2865	LnW=a+b*lnD	aboveground								11.7	21
864	354	Kumar et al., 1998	web of science	India			10.45	76.23	27.4708	3130	19	116	0.63057		Casuarinaceae	Casuarina	Casuarina equistifolia	0.104	2.7142	W=a*D^b	-2.26336	2.7142	LnW=a+b*lnD	aboveground								9.9	23
865	358	Hingston et al., 1981	web of science	Australia			-31.38	121.59	18.2458	255	296	80	0.551086		Myrtaceae	Eucalyptus	Eucalyptus calophylla	0.0343	2.74	W=a*D^b	-3.37261	2.74	LnW=a+b*lnD	aboveground								7.3	10
866	360	Glossop, 1978	web of science	Australia			-31.97	115.86	18.7958	748	2	24	0.441283		Myrtaceae	Eucalyptus	Eucalyptus calophylla	0.1458	1.1536	W=a*D^b	-1.92552	1.1536	LnW=a+b*lnD	aboveground								4	5
867	361	Grove and Malajczuk, 1985	web of science	Australia			-34.45	116.04	15.3	1163	170	255	2.06853		Myrtaceae	Eucalyptus	Eucalyptus diversicolour	0.0535	2.74	W=a*D^b	-2.92807	2.74	LnW=a+b*lnD	aboveground								5.3	10
868	362	O’ Brien, 1998	web of science	Australia			-37.81	144.96	15.0625	660	37	240	0.810877		Myrtaceae	Eucalyptus	Eucalyptus grandis	0.4458	1.771	W=a*D^b	-0.807885	1.771	LnW=a+b*lnD	aboveground								7.5	55
869	362	O’ Brien, 1998	web of science	Australia			-37.81	144.96	15.0625	660	37	240	0.810877		Myrtaceae	Eucalyptus	Eucalyptus grandis	0.1077	2.404	W=a*D^b	-2.22841	2.404	LnW=a+b*lnD	aboveground								7.5	55
870	363	Barrett, 1992	web of science	Australia			-28.99	148.55	20.45	519	165	255	0.144717		Myrtaceae	Eucalyptus	Eucalyptus maculata	0.1905	2.43	W=a*D^b	-1.6581	2.43	LnW=a+b*lnD	aboveground								3.9	11
871	358	Hingston et al., 1981	web of science	Australia			-31.38	121.59	18.2458	255	296	80	0.551086		Myrtaceae	Eucalyptus	Eucalyptus marginata	0.0525	2.84	W=a*D^b	-2.94694	2.84	LnW=a+b*lnD	aboveground								7.3	10
872	364	Todd, 2000	web of science	Australia			-31.97	115.86	18.7958	748	2	24	0.441283		Myrtaceae	Eucalyptus	Eucalyptus marginata	0.0241	3.0499	W=a*D^b	-3.72554	3.0499	LnW=a+b*lnD	aboveground								4	5
873	364	Todd, 2000	web of science	Australia			-31.97	115.86	18.7958	748	2	24	0.441283		Myrtaceae	Eucalyptus	Eucalyptus marginata	0.0271	3.2306	W=a*D^b	-3.60822	3.2306	LnW=a+b*lnD	aboveground								4	5
874	364	Todd, 2000	web of science	Australia			-31.97	115.86	18.7958	748	2	24	0.441283		Myrtaceae	Eucalyptus	Eucalyptus marginata	0.0872	2.4882	W=a*D^b	-2.43955	2.4882	LnW=a+b*lnD	aboveground								4	5
875	360	Glossop, 1978	web of science	Australia			-31.97	115.86	18.7958	748	2	24	0.441283		Myrtaceae	Eucalyptus	Eucalyptus marginata	0.0353	1.4219	W=a*D^b	-3.34387	1.4219	LnW=a+b*lnD	aboveground								4	5
876	365	Ward and Koch, 1996	web of science	Australia			-31.97	115.86	18.7958	748	2	24	0.441283		Myrtaceae	Eucalyptus	Eucalyptus resinifera	0.0934	2.4	W=a*D^b	-2.37086	2.4	LnW=a+b*lnD	aboveground								4	5
877	366	Bartelink, 1997	web of science	Netherlands			51.97	5.66	9.65	808	11	255	0.307382		Fagaceae	Fagus	Fagus sylvatica	0.0798	2.601	W=a*D^b	-2.52823	2.601	LnW=a+b*lnD	aboveground								7.4	22
878	367	Santa Regina et al., 1997	web of science	Spain			42.01	-2.92	5.50417	931	1863	147	10.2567		Fagaceae	Fagus	Fagus sylvatica	0.1326	2.4323	W=a*D^b	-2.02042	2.4323	LnW=a+b*lnD	aboveground								27.2	23
879	368	Grove, 1988	web of science	Australia			-34.25	115.83	15.125	1091	209	255	1.21595		Myrtaceae	Karri	Karri	0.1717	2.128	W=a*D^b	-1.76201	2.128	LnW=a+b*lnD	aboveground								5.3	10
880	354	Kumar et al., 1998	web of science	India			10.45	76.23	27.4708	3130	19	116	0.63057		Leguminosae	Paraserianthes	Paraserianthes falcataria	0.0538	2.6818	W=a*D^b	-2.92248	2.6818	LnW=a+b*lnD	aboveground								9.9	23
881	369	Lieffers and Campbell, 1984	web of science	USA			55.61	-113.44	0.166667	511	890	118	1.11658		Pinaceae	Pinus	Pine tremuloides	0.1007	2.4343	W=a*D^b	-2.29561	2.4343	LnW=a+b*lnD	aboveground								307.3	41
882	354	Kumar et al., 1998	web of science	India			10.45	76.23	27.4708	3130	19	116	0.63057		Leguminosae	Pterocarpus	Pterocarpus marsupium	0.041	2.8286	W=a*D^b	-3.19418	2.8286	LnW=a+b*lnD	aboveground								9.9	23
883	370	Leonardi and Rapp, 1982	web of science	Italy			37.05	14.98	15.2083	534	511	185	2.11026		Fagaceae	Quercus	Quercus ilex	0.2187	2.0491	W=a*D^b	-1.52005	2.0491	LnW=a+b*lnD	aboveground								67.4	21
884	371	Ferres et al., 1980	web of science	Spain			41.78	2.35	11.6375	821	750	136	12.1444		Fagaceae	Quercus	Quercus ilex	0.2319	2.265	W=a*D^b	-1.46145	2.265	LnW=a+b*lnD	aboveground								13.9	21
885	346	Clough and Scott, 1989	web of science	Australia			-18.17	145.89	21.7167	3482	433	82	14.9368		Rhizophoraceae	Rhizophora	Rhizophora apiculata/stylosa	0.1049	2.6848	W=a*D^b	-2.25475	2.6848	LnW=a+b*lnD	aboveground								9.9	23

## Sheet: DBH and H(Text 2)
Number	Data code （Supplementary References: Text 2)	Reference	Source	Country	site		Latitude	Longitude	MAT(C)	MAP(mm)	Altitude(m)	slope	Vegetation	family	genus	species	a	b	Equation form	a	b	Equation form	Tree component	R2	R	sample	Diameter range	Height range	AGE	density	soc	clay
1	1	Ai, X.R., and Shen, Z.K.: Growth and biomass of Larix kaempferi plantation, Journal of Hubei Institute for Nationalities (Natural Sciences), 19(2), 20-22, 2001 (in Chinese).	web of science	China	Hubei	Changlinggang Forest Farm	30.8	110.05	11.7	1884	1650	1.12569	planted	Pinaceae	Larix	Larix kaempferi	0.467	0.5859	W=a*(D^2*H)^b	-0.761426	0.5859	ln(W)=a+b*ln(D^2*H)	aboveground	0.951		5	11.3, 21.6	9.6, 21.0	13		7.4	22
2	2	Ai, X.R., and Zhou, G.L.: The biomass of Chinese fir plantation in the north boundary of middle subtropical zone, Hubei Forestry Science and Technology, (2), 17-20, 1996 (in Chinese).	web of science	China	Hubei	Ganxishan Forest Farm	30.233	108.854	10.3	1320	1400	5.25318	planted	Taxodiaceae	Cunninghamia	Cunninghamia lanceolata	0.038853	0.916087	W=a*(D^2*H)^b	-3.24797	0.916087	ln(W)=a+b*ln(D^2*H)	aboveground		0.99	5	8.1, 16.4	6.0, 10.0	24	1590	7.4	22
3	2	Ai, X.R., and Zhou, G.L.: The biomass of Chinese fir plantation in the north boundary of middle subtropical zone, Hubei Forestry Science and Technology, (2), 17-20, 1996 (in Chinese).	web of science	China	Hubei	Ganxishan Forest Farm	30.233	108.854	10.3	1320	1400	5.25318	planted	Taxodiaceae	Cunninghamia	Cunninghamia lanceolata	0.0084994	1.10723	W=a*(D^2*H)^b	-4.76776	1.10723	ln(W)=a+b*ln(D^2*H)	aboveground		0.98	5	8.2, 16.2	5.6, 11.0	28	2400 to 8800	7.4	22
4	3	Ai, X.R., Shen, Z.K., and Yi, Y.M.: Effect of stand density on the biomass of Pinus massoniana plantation, Hubei Forestry Science and Technology, (3), 16-18, 1998 (in Chinese).	web of science	China	Hubei	Longdonghe Watershed	30.417	109.417	16.3	1500	465	8.76861	planted	Pinaceae	Pinus	Pinus massoniana	0.0459	0.8867	W=a*(D^2*H)^b	-3.08129	0.8867	ln(W)=a+b*ln(D^2*H)	aboveground		0.9821	5	5.9, 13.9	7.5, 12.5	28	2400 to 8800	7.4	22
5	4	Ai, X.R., Yao, L., Yi, Y.M., and Shen, Z.K.: Carbon storage of Cryptomeria fortunei plantation in Enshi Autonomous Prefecture, Journal of Hubei Institute for Nationalities (Natural Sciences), 19(2), 20-22, 2011 (in Chinese).	web of science	China	Hubei	Ganxishan and Fubaoshan Forest Farms	30.238	109.223	13.7	1470	1465	4.005	planted	Taxodiaceae	Cryptomeria	Cryptomeria fortunei	0.0548	0.8892	W=a*(D^2*H)^b	-2.90407	0.8892	ln(W)=a+b*ln(D^2*H)	aboveground	0.9751			12.5, 23.2	13.8, 17.7	Young to mature	1100 to 2933	7.4	22
6	5	An, H.P., Jin, X.L., and Yang, C.H.: Growth rhythm and biomass dynamics of major vegetation types in Banqiaohe Watershed, Guizhou Forestry Science and Technology, 19(4), 20-34, 1991 (in Chinese).	web of science	China	Guizhou	Banqiaohe Watershed	28.21	108.18	17	1161	581	3.64926	natural	Cupressaceae	Cupressus	Cupressus funebris	0.12703	0.79775	W=a*(D^2*H)^b	-2.06333	0.79775	ln(W)=a+b*ln(D^2*H)	aboveground		0.9884		6.0, 20.0	4.9, 14.4	25, 30 and 32	744 to 1650	11.6	23
7	5	An, H.P., Jin, X.L., and Yang, C.H.: Growth rhythm and biomass dynamics of major vegetation types in Banqiaohe Watershed, Guizhou Forestry Science and Technology, 19(4), 20-34, 1991 (in Chinese).	web of science	China	Guizhou	Banqiaohe Watershed	28.21	108.18	17	1161	581	3.64926	natural	Taxodiaceae	Cunninghamia	Cunninghamia lanceolata	0.10301	0.77726	W=a*(D^2*H)^b	-2.27293	0.77726	ln(W)=a+b*ln(D^2*H)	aboveground		0.96247		6.0, 22.0	4.7, 18.5	13, 23, 30 and 33	800 to 3333	11.6	23
8	5	An, H.P., Jin, X.L., and Yang, C.H.: Growth rhythm and biomass dynamics of major vegetation types in Banqiaohe Watershed, Guizhou Forestry Science and Technology, 19(4), 20-34, 1991 (in Chinese).	web of science	China	Guizhou	Banqiaohe Watershed	28.21	108.18	17	1161	581	3.64926	natural	Pinaceae	Pinus	Pinus massoniana	0.14568	0.74615	W=a*(D^2*H)^b	-1.92634	0.74615	ln(W)=a+b*ln(D^2*H)	aboveground		0.98459		5.0, 22.0	4.4, 19.0	11, 21 and 30	2030 to 2120	11.6	23
9	5	An, H.P., Jin, X.L., and Yang, C.H.: Growth rhythm and biomass dynamics of major vegetation types in Banqiaohe Watershed, Guizhou Forestry Science and Technology, 19(4), 20-34, 1991 (in Chinese).	web of science	China	Guizhou	Banqiaohe Watershed	28.21	108.18	17	1161	581	3.64926	natural	Fagaceae	Quercus	Quercus acutissima	0.16625	0.78207	W=a*(D^2*H)^b	-1.79426	0.78207	ln(W)=a+b*ln(D^2*H)	aboveground		0.96642		5.0, 18.0	5.9, 14.6	7 to 30	705 to 8730	11.6	23
10	6	Bai, Y.Q., and Zhan, H.Z.: The biomass of Larix gmelinii plantation, Forest Investigation Design, (1), 21-25, 1980 (in Chinese).	web of science	China	Heilongjiang	Liangshui Nature Reserve	47.181	128.889	-0.3	649	494	2.62546	planted	Pinaceae	Larix	Larix gmelinii	0.001659	1.33218	W=a*(D^2*H)^b	-6.40154	1.33218	ln(W)=a+b*ln(D^2*H)	aboveground	0.955981		8	8.2, 22.0	11.8, 18.4	25	1160	16.5	22
11	7	Bao, C.S.: Nutrient cycling in a birch forest, in: Long-term Located Research on Forest Ecosystems, Volume 1, Zhou, X.F., Wang, Y.H., Zhao, H.X., eds., Northeast Forestry University Press, Harbin, China, 217-227, 1991 (in Chinese).	web of science	China	Heilongjiang	Liangshui Nature Reserve	47.181	128.889	-0.3	649	494	2.62546	natural	Betulaceae	Betula	Betula platyphylla	0.0330724	0.94198	W=a*(D^2*H)^b	-3.40906	0.94198	ln(W)=a+b*ln(D^2*H)	aboveground		0.997	7	8.0, 22.0	8.2, 16.8	30	1590	16.5	22
12	8	Bao, C.S., Bai, Y., Qing, M., Chen, G.W., Zhang, Q.L., and Wang, L.M.: Productivity and carbon storage of Larix gmelinii natural forest, Journal of Inner Mongolia Agricultural University, 31(2), 77-82, 2010 (in Chinese).	web of science	China	Inner Mongolia	Chaocha Forest Farm	50.87	121.5	-4.9	466	827	0.413676	natural	Pinaceae	Larix	Larix gmelinii	0.024	0.962	W=a*(D^2*H)^b	-3.7297	0.962	ln(W)=a+b*ln(D^2*H)	aboveground	0.952		30	26.0, 30.0	25.0, 30.0	70, 75, 80, 90 and 150	900 to 3167	20.9	23
13	9	Bao, X.C., Chen, L.Z., Chen, Q.L., Ren, J.K., Hu, Y.H., and Li, Y.: The biomass of planted oriental oak (Quercus variabilis) forest, Acta Phytoecologica et Geobotanica Sinica, 8(4), 313-320, 1984 (in Chinese).	web of science	China	Beijing	Xishan Forest Park	39.9	116.417	12	607	300	0.476553	planted	Fagaceae	Quercus	Quercus variabilis	0.074485	0.911971	W=a*(D^2*H)^b	-2.59716	0.911971	ln(W)=a+b*ln(D^2*H)	aboveground	0.970959		10	3.1, 10.3	4.6, 9.8	26	2933	4.2	17
14	10	Chen, C.G.: Biomass equations of Korean pine plantation, Forest Investigation Design, (2), 19-23, 1981 (in Chinese).	web of science	China	Heilongjiang	Dailing Forest Region	47.034	129.025	1.7	624	348	0.362849	planted	Pinaceae	Pinus	Pinus koraiensis	0.036	0.9389	W=a*(D^2*H)^b	-3.32424	0.9389	ln(W)=a+b*ln(D^2*H)	aboveground		0.9777		2.6, 14.0	2.1, 6.7	Young to middle-aged		12.6	23
15	10	Chen, C.G.: Biomass equations of Korean pine plantation, Forest Investigation Design, (2), 19-23, 1981 (in Chinese).	web of science	China	Heilongjiang	Dailing Forest Region	47.034	129.025	1.7	624	348	0.362849	planted	Pinaceae	Pinus	Pinus koraiensis	0.042	0.85905	W=a*(D^2*H)^b	-3.17009	0.85905	ln(W)=a+b*ln(D^2*H)	aboveground		0.976		2.2, 13.2	2.6, 8.4	Young to middle-aged		12.6	23
16	10	Chen, C.G.: Biomass equations of Korean pine plantation, Forest Investigation Design, (2), 19-23, 1981 (in Chinese).	web of science	China	Liaoning	East Liaoning Province	40.8	124.658	6.6	1082	303	6.7223	planted	Pinaceae	Pinus	Pinus koraiensis	0.088	0.7831	W=a*(D^2*H)^b	-2.43042	0.7831	ln(W)=a+b*ln(D^2*H)	aboveground		0.9402		1.8, 13.6	2.7, 7.7	Young to middle-aged		19.5	23
17	10	Chen, C.G.: Biomass equations of Korean pine plantation, Forest Investigation Design, (2), 19-23, 1981 (in Chinese).	web of science	China	Liaoning	East Liaoning Province	40.8	124.658	6.6	1082	303	6.7223	planted	Pinaceae	Pinus	Pinus koraiensis	0.0455	0.85995	W=a*(D^2*H)^b	-3.09004	0.85995	ln(W)=a+b*ln(D^2*H)	aboveground		0.9621		1.0, 11.1	1.7, 7.2	Young to middle-aged		19.5	23
18	10,11	Chen, C.G., and Zhu, J.F.: Manual on Biomass Equations of Major Tree Species in Northeast China, China Forestry Publishing House, Beijing, China, 1989 (in Chinese).	web of science	China	Heilongjiang	Maorshan Forest Farm	45.375	127.533	2.2	656	300	5.89668	planted	Pinaceae	Pinus	Pinus koraiensis	0.022	0.9091	W=a*(D^2*H)^b	-3.81671	0.9091	ln(W)=a+b*ln(D^2*H)	aboveground		0.9977		7.0, 16.8	7.0, 8.5	Young to middle-aged		8.2	18
19	10,11	Chen, C.G., and Zhu, J.F.: Manual on Biomass Equations of Major Tree Species in Northeast China, China Forestry Publishing House, Beijing, China, 1989 (in Chinese).	web of science	China	Jilin	Changchun City	44.167	125.692	4.7	611	200	0.805313	planted	Pinaceae	Pinus	Pinus koraiensis	0.0117	0.9902	W=a*(D^2*H)^b	-4.44817	0.9902	ln(W)=a+b*ln(D^2*H)	aboveground		0.9859		7.2, 16.7	5.7, 8.1	Young to middle-aged		19.5	23
20	10,11	Chen, C.G., and Zhu, J.F.: Manual on Biomass Equations of Major Tree Species in Northeast China, China Forestry Publishing House, Beijing, China, 1989 (in Chinese).	web of science	China	Jilin	Linjiang City	41.8	126.9	5	826	350	4.40212	planted	Pinaceae	Pinus	Pinus koraiensis	0.01235	0.9655	W=a*(D^2*H)^b	-4.3941	0.9655	ln(W)=a+b*ln(D^2*H)	aboveground		0.9996		3.9, 16.0	3.8, 9.2	Young to middle-aged		7.4	22
21	12	Chen, C.G.: Biomass and productivity of tree layers in Pinus armandii forests, Qinling Mountains, Journal of Northwestern College of Forestry, (1), 1-18, 1984 (in Chinese).	web of science	China	Gansu	Baihua Forest Farm	34.31	106.34	7.1	852	1950	1.29097	natural	Pinaceae	Pinus	Pinus armandii	-3.57875	0.92222	ln(W)=a+b*ln(D^2*H)	-3.57875	0.92222	ln(W)=a+b*ln(D^2*H)	aboveground		0.99319		3.9, 22.2	3.2, 10.5	32		7.4	22
22	12	Chen, C.G.: Biomass and productivity of tree layers in Pinus armandii forests, Qinling Mountains, Journal of Northwestern College of Forestry, (1), 1-18, 1984 (in Chinese).	web of science	China	Gansu	Baihua Forest Farm	34.31	106.34	7.1	852	1700	1.29097	natural	Pinaceae	Pinus	Pinus armandii	-4.06976	0.97487	ln(W)=a+b*ln(D^2*H)	-4.06976	0.97487	ln(W)=a+b*ln(D^2*H)	aboveground		0.99524		3.9, 20.4	3.7, 11.2	32 to 36		7.4	22
23	12	Chen, C.G.: Biomass and productivity of tree layers in Pinus armandii forests, Qinling Mountains, Journal of Northwestern College of Forestry, (1), 1-18, 1984 (in Chinese).	web of science	China	Gansu	Baihua Forest Farm	34.31	106.34	7.1	852	1550	1.29097	planted	Pinaceae	Pinus	Pinus armandii	-4.03628	0.9967	ln(W)=a+b*ln(D^2*H)	-4.03628	0.9967	ln(W)=a+b*ln(D^2*H)	aboveground		0.97697		2.6, 13.1	3.3, 7.6	17		7.4	22
24	12	Chen, C.G.: Biomass and productivity of tree layers in Pinus armandii forests, Qinling Mountains, Journal of Northwestern College of Forestry, (1), 1-18, 1984 (in Chinese).	web of science	China	Shaanxi	Huoditang Forest Farm	33.433	108.45	12.5	939	2150	9.31808	natural	Pinaceae	Pinus	Pinus armandii	-3.5846	0.89854	ln(W)=a+b*ln(D^2*H)	-3.5846	0.89854	ln(W)=a+b*ln(D^2*H)	aboveground		0.9954		2.5, 16.6	3.2, 11.4	31		7.4	22
25	12	Chen, C.G.: Biomass and productivity of tree layers in Pinus armandii forests, Qinling Mountains, Journal of Northwestern College of Forestry, (1), 1-18, 1984 (in Chinese).	web of science	China	Shaanxi	Huoditang Forest Farm	33.433	108.45	12.5	939	1875	9.31808	natural	Pinaceae	Pinus	Pinus armandii	-4.4997	1.02363	ln(W)=a+b*ln(D^2*H)	-4.4997	1.02363	ln(W)=a+b*ln(D^2*H)	aboveground		0.99802		4.0, 19.0	4.8, 13.8	30		7.4	22
26	12	Chen, C.G.: Biomass and productivity of tree layers in Pinus armandii forests, Qinling Mountains, Journal of Northwestern College of Forestry, (1), 1-18, 1984 (in Chinese).	web of science	China	Shaanxi	Huoditang Forest Farm	33.433	108.45	12.5	939	1625	9.31808	planted	Pinaceae	Pinus	Pinus armandii	-4.33641	1.00308	ln(W)=a+b*ln(D^2*H)	-4.33641	1.00308	ln(W)=a+b*ln(D^2*H)	aboveground		0.993		3.9, 16.1	4.7, 12.5	20		7.4	22
27	13	Chen, H.J.: Biomass and nutrient distribution in a Chinese-fir plantation chronosequence in Southwest Hunan, China, Forest Ecology and Management, 105, 209-216, 1998.	web of science	China	Hunan	Dilian Forest Farm	26.15	109.7	16.3	1468	400	8.88534	planted	Taxodiaceae	Cunninghamia	Cunninghamia lanceolata	0.0293	0.9593	W=a*(D^2*H)^b	-3.53017	0.9593	ln(W)=a+b*ln(D^2*H)	aboveground	0.896		54	4.3, 18.5	3.3, 15.4	3, 6, 11, 17, 21 and 27		12.4	48
28	14	Chen, W.R.: Study on the dynamics of aboveground net productivity of Alniphyllum fortunei plantation, Journal of Fujian Forestry Science and Technology, 27(3), 31-34, 74, 2000 (in Chinese).	web of science	China	Fujian	Huangfang Township	26.8	116.783	16.8	1950	450	4.4658	planted	Styraceae	Alniphyllum	Alniphyllum fortunei	0.8003	0.5276	W=a*(D^2*H)^b	-0.222769	0.5276	ln(W)=a+b*ln(D^2*H)	aboveground		0.995	30	1.1, 15.4	1.6, 12.2	17	2150	14.5	20
29	15	Chen, X.G.: The biomass and allometric equation of a 20-years-old Cunninghamia lanceolata plantation, Protection Forest Science and Technology, (4), 28-29, 40, 2007 (in Chinese).	web of science	China	Fujian	Jingxi Township	26.5	119.433	19.9	1688	325	4.48697	planted	Taxodiaceae	Cunninghamia	Cunninghamia lanceolata	0.0551	0.8485	W=a*(D^2*H)^b	-2.89861	0.8485	ln(W)=a+b*ln(D^2*H)	aboveground	0.9906		17	8.7, 21.7	7.0, 17.0	20	1600 to 2785	12.4	48
30	11,16	Chen, C.G., and Guo, X.F.: The biomass of broadleaved Korean pine forest, Forest Investigation Design, (2), 10-19, 6, 1984 (in Chinese).	web of science	China	Jilin	Hongshi Forest Farm	42.43	128.13	2.7	679	650	0.480457	natural	Pinaceae	Abies	Abies fabri	0.0323	0.9294	W=a*(D^2*H)^b	-3.43269	0.9294	ln(W)=a+b*ln(D^2*H)	aboveground		0.997	20	1.0, 45.0	2.5, 29.5	Mature to overmature		15.9	15
31	11,16	Chen, C.G., and Guo, X.F.: The biomass of broadleaved Korean pine forest, Forest Investigation Design, (2), 10-19, 6, 1984 (in Chinese).	web of science	China	Jilin	Hongshi Forest Farm	42.43	128.13	2.7	679	650	0.480457	natural	Sapindaceae	Acer	Acer mono	0.3766	0.7157	W=a*(D^2*H)^b	-0.976572	0.7157	ln(W)=a+b*ln(D^2*H)	aboveground		0.851	19	1.0, 45.0	2.0, 25.0	Mature to overmature		15.9	15
32	11,16	Chen, C.G., and Guo, X.F.: The biomass of broadleaved Korean pine forest, Forest Investigation Design, (2), 10-19, 6, 1984 (in Chinese).	web of science	China	Jilin	Hongshi Forest Farm	42.43	128.13	2.7	679	650	0.480457	natural	Betulaceae	Betula	Betula platyphylla	0.0643	0.88472	W=a*(D^2*H)^b	-2.7442	0.88472	ln(W)=a+b*ln(D^2*H)	aboveground		0.9985	9	1.0, 50.0	3.5, 28.5	Mature to overmature		15.9	15
33	11,16	Chen, C.G., and Guo, X.F.: The biomass of broadleaved Korean pine forest, Forest Investigation Design, (2), 10-19, 6, 1984 (in Chinese).	web of science	China	Jilin	Hongshi Forest Farm	42.43	128.13	2.7	679	650	0.480457	natural	Pinaceae	Larix	Larix gmelinii	0.0283	0.961	W=a*(D^2*H)^b	-3.56489	0.961	ln(W)=a+b*ln(D^2*H)	aboveground		0.9979	22	1.0, 80.0	1.0, 52.5	Mature to overmature		15.9	15
34	11,16	Chen, C.G., and Guo, X.F.: The biomass of broadleaved Korean pine forest, Forest Investigation Design, (2), 10-19, 6, 1984 (in Chinese).	web of science	China	Jilin	Hongshi Forest Farm	42.43	128.13	2.7	679	650	0.480457	natural	Pinaceae	Pinus	Pinus koraiensis	0.021945	0.97542	W=a*(D^2*H)^b	-3.81922	0.97542	ln(W)=a+b*ln(D^2*H)	aboveground		0.8945	22	1.0, 50.0	1.5, 25.5	Mature to overmature		15.9	15
35	11,16	Chen, C.G., and Guo, X.F.: The biomass of broadleaved Korean pine forest, Forest Investigation Design, (2), 10-19, 6, 1984 (in Chinese).	web of science	China	Jilin	Hongshi Forest Farm	42.43	128.13	2.7	679	650	0.480457	natural	Salicaceae	Populus	Populus davidiana	0.3154	0.7079	W=a*(D^2*H)^b	-1.15391	0.7079	ln(W)=a+b*ln(D^2*H)	aboveground		0.9395	12	1.0, 40.0	2.5, 32.5	Mature to overmature		15.9	15
36	11,16	Chen, C.G., and Guo, X.F.: The biomass of broadleaved Korean pine forest, Forest Investigation Design, (2), 10-19, 6, 1984 (in Chinese).	web of science	China	Jilin	Hongshi Forest Farm	42.43	128.13	2.7	679	650	0.480457	natural	Tiliaceae	Tilia	Tilia amurensis	0.0147	1.0061	W=a*(D^2*H)^b	-4.21991	1.0061	ln(W)=a+b*ln(D^2*H)	aboveground		0.999	11	1.0, 70.0	2.5, 25.0	Mature to overmature		15.9	15
37	17	Chen, C.G., and Peng, H.: Standing crops and productivity of the major forest types at Huoditang Forest Region of Qinling Mountains, Journal of Northwest Forestry College, 11(S), 92-102, 1996 (in Chinese).	web of science	China	Shaanxi	Huoditang Forest Farm	33.433	108.45	12.5	939	1800	9.31808	planted	Pinaceae	Larix	Larix principis-rupprechtii	-4.29251	0.99794	ln(W)=a+b*ln(D^2*H)	-4.29251	0.99794	ln(W)=a+b*ln(D^2*H)	aboveground		0.99312		3.8, 15.8	5.4, 12.7	Premature		7.4	22
38	17	Chen, C.G., and Peng, H.: Standing crops and productivity of the major forest types at Huoditang Forest Region of Qinling Mountains, Journal of Northwest Forestry College, 11(S), 92-102, 1996 (in Chinese).	web of science	China	Shaanxi	Huoditang Forest Farm	33.433	108.45	12.5	939	1750	9.31808	natural	Pinaceae	Pinus	Pinus tabuliformis	-4.63143	1.04086	ln(W)=a+b*ln(D^2*H)	-4.63143	1.04086	ln(W)=a+b*ln(D^2*H)	aboveground		0.99558		4.1, 18.0	5.2, 11.4	30		7.4	22
39	17	Chen, C.G., and Peng, H.: Standing crops and productivity of the major forest types at Huoditang Forest Region of Qinling Mountains, Journal of Northwest Forestry College, 11(S), 92-102, 1996 (in Chinese).	web of science	China	Shaanxi	Huoditang Forest Farm	33.433	108.45	12.5	939	1750	9.31808	planted	Pinaceae	Pinus	Pinus tabuliformis	-4.93358	1.08346	ln(W)=a+b*ln(D^2*H)	-4.93358	1.08346	ln(W)=a+b*ln(D^2*H)	aboveground		0.99596		5.3, 21.7	8.4, 14.8	Premature		7.4	22
40	17	Chen, C.G., and Peng, H.: Standing crops and productivity of the major forest types at Huoditang Forest Region of Qinling Mountains, Journal of Northwest Forestry College, 11(S), 92-102, 1996 (in Chinese).	web of science	China	Shaanxi	Huoditang Forest Farm	33.433	108.45	12.5	939	2000	9.31808	natural	Betulaceae	Betula	Betula albosinensis	-3.79326	0.91035	ln(W)=a+b*ln(D^2*H)	-3.79326	0.91035	ln(W)=a+b*ln(D^2*H)	aboveground		0.99721		4.7, 20.0	7.3, 16.3	50		7.4	22
41	17	Chen, C.G., and Peng, H.: Standing crops and productivity of the major forest types at Huoditang Forest Region of Qinling Mountains, Journal of Northwest Forestry College, 11(S), 92-102, 1996 (in Chinese).	web of science	China	Shaanxi	Huoditang Forest Farm	33.433	108.45	12.5	939	1725	9.31808	natural	Fagaceae	Quercus	Quercus aliena var. acutiserrata	-3.78818	0.99253	ln(W)=a+b*ln(D^2*H)	-3.78818	0.99253	ln(W)=a+b*ln(D^2*H)	aboveground		0.99763		7.0, 23.0	11.3, 17.4	32		7.4	22
42	18	Chen, B.H., Li, H.Q., and Liu, J.G.: Biomass of Populus diversifolia natural forest in middle reach of Tarim River, Xinjiang, Xinjiang Forestry Science and Technology, (3), 8-16, 1984a (in Chinese).	web of science	China	Xinjiang	Luntai and Yuli Counties	41.55	85.342	10	45	925	0.088222	natural	Salicaceae	Populus	Populus euphratica	0.1221	0.7813	W=a*(D^2*H)^b	-2.10291	0.7813	ln(W)=a+b*ln(D^2*H)	aboveground		0.97	24	3.5, 33.5	3.2, 12.5	1 to 40	800 to 6500	4.3	5
43	18,19	Wang, S.J., Chen, B.H., and Li, H.Q.: Populus euphratica Forests, China Environmental Science Press, Beijing, China, 1995.	web of science	China	Xinjiang	Luntai and Yuli Counties	41.55	85.342	10	45	925	0.088222	natural	Salicaceae	Populus	Populus euphratica	0.0729	0.7821	W=a*(D^2*H)^b	-2.61867	0.7821	ln(W)=a+b*ln(D^2*H)	aboveground		0.99	6	3.5, 9.1	3.2, 6.2	1 to 10	6500	4.3	5
44	18,19	Wang, S.J., Chen, B.H., and Li, H.Q.: Populus euphratica Forests, China Environmental Science Press, Beijing, China, 1995.	web of science	China	Xinjiang	Luntai and Yuli Counties	41.55	85.342	10	45	925	0.088222	natural	Salicaceae	Populus	Populus euphratica	0.0611	0.7858	W=a*(D^2*H)^b	-2.79524	0.7858	ln(W)=a+b*ln(D^2*H)	aboveground		0.93	10	9.1, 17.1	6.2, 9.4	11 to 20	5800	4.3	5
45	18,19	Wang, S.J., Chen, B.H., and Li, H.Q.: Populus euphratica Forests, China Environmental Science Press, Beijing, China, 1995.	web of science	China	Xinjiang	Luntai and Yuli Counties	41.55	85.342	10	45	925	0.088222	natural	Salicaceae	Populus	Populus euphratica	0.0161	1.0011	W=a*(D^2*H)^b	-4.12894	1.0011	ln(W)=a+b*ln(D^2*H)	aboveground		0.99	9	17.1, 33.5	9.4, 12.5	21 to 40	800	4.3	5
46	20	Chen, C.G., Gong, L.Q., Peng, H., and Liu, X.Z.: Biomass and productivity of Quercus aliena var. acuteserrata forests in Qinling Mountains, Journal of Northwest Forestry College, 11(S), 103-114, 1996 (in Chinese).	web of science	China	Shaanxi	Heizhangtai Forest Farm	33.867	108.369	11.6	889	1860	17.2894	natural	Fagaceae	Quercus	Quercus aliena var. acutiserrata	-3.16322	0.9142	ln(W)=a+b*ln(D^2*H)	-3.16322	0.9142	ln(W)=a+b*ln(D^2*H)	aboveground		0.9498	145	4.1, 50.6	5.2, 26.3	30 to 50	1725 to 2975	7.4	22
47	20	Chen, C.G., Gong, L.Q., Peng, H., and Liu, X.Z.: Biomass and productivity of Quercus aliena var. acuteserrata forests in Qinling Mountains, Journal of Northwest Forestry College, 11(S), 103-114, 1996 (in Chinese).	web of science	China	Shaanxi	Yingtou Forest Farm	34.154	107.833	10.2	589	1440	2.74407	natural	Fagaceae	Quercus	Quercus aliena var. acutiserrata	-3.55243	0.97364	ln(W)=a+b*ln(D^2*H)	-3.55243	0.97364	ln(W)=a+b*ln(D^2*H)	aboveground		0.9667	48	3.6, 34.5	5.3, 20.3	30 to 40	1612 to 3136	5.1	23
48	20	Chen, C.G., Gong, L.Q., Peng, H., and Liu, X.Z.: Biomass and productivity of Quercus aliena var. acuteserrata forests in Qinling Mountains, Journal of Northwest Forestry College, 11(S), 103-114, 1996 (in Chinese).	web of science	China	Shaanxi	Yingtou Forest Farm	34.154	107.833	10.2	589	1250	2.74407	planted	Fagaceae	Quercus	Quercus aliena var. acutiserrata	-4.38041	1.0065	ln(W)=a+b*ln(D^2*H)	-4.38041	1.0065	ln(W)=a+b*ln(D^2*H)	aboveground		0.9875	23	11.0, 32.7	16.1, 21.3	40	1070 to 1080	5.1	23
49	21	Chen, D.X., Li, Y.D., Luo, T.S., Lin, M.X., and Sun, Y.X.: Biomass and net primary productivity of Podocarpus imbricatus plantation in Jianfengling, Hainan Island, Forest Research, 17(5), 598-604, 2004 (in Chinese).	web of science	China	Hainan	Jianfengling Nature Reserve	18.608	108.842	19.8	2449	850	6.90062	planted	Pinaceae	Podocarpus	Podocarpus imbricatus	0.0307	0.9383	W=a*(D^2*H)^b	-3.48349	0.9383	ln(W)=a+b*ln(D^2*H)	aboveground		0.992	8	2.8, 27.2	4.5, 16.4	35	2392	12.4	48
50	22	Chen, L.N., Xiao, Y., Gai, Q., and Ji, W.X.: Preliminary study on the biomass of Larix principis-rupprechtii forest in Pangquangou Nature Reserve: Community structure, biomass, and net primary productivity, Journal of Shanxi Agricultural University, 11(3), 240-247, 1991 (in Chinese).	web of science	China	Shanxi	Pangquangou Nature Reserve	37.825	111.433	3.5	700	2100	8.45414	natural	Pinaceae	Larix	Larix principis-rupprechtii	0.02748	0.95757	W=a*(D^2*H)^b	-3.5943	0.95757	ln(W)=a+b*ln(D^2*H)	aboveground		0.99	44	6.5, 29.1	9.3, 22.6	22, 35, 36 and 42	1429 to 2670	6.5	21
51	23	Chen, L.Z., Ren, J.K., Bao, X.C., Chen, Q.L., Hu, Y.H., Miao, Y.G., and Li, Y.: Community characteristics and biomass of Chinese pine plantation in Xishan Region, Beijing, Acta Phytoecologica et Geobotanica Sinica, 8(3), 173-181, 1984b (in Chinese).	web of science	China	Beijing	Xishan Forest Park	39.9	116.417	12	607	325	0.476553	planted	Pinaceae	Pinus	Pinus tabuliformis	0.212324	0.664	W=a*(D^2*H)^b	-1.54964	0.664	ln(W)=a+b*ln(D^2*H)	aboveground		0.904	16	3.0, 12.0	3.0, 8.0	28	1700	4.2	17
52	24	Chen, T., Wen, Y.G., Sun, Y.P., and Liang, H.W.: Preliminary study on the biomass and productivity of Eucalyptus urophylla × E. grandis plantations with successive rotations, Guangxi Forestry Science, 34(1), 8-12, 2005 (in Chinese).	web of science	China	Guangxi	Dongmen Forest Farm	22.392	107.617	21.8	1200	150	2.7495	planted	Myrtaceae	Eucalyptus	Eucalyptus urophylla × E. grandis	0.01982	0.9816	W=a*(D^2*H)^b	-3.92106	0.9816	ln(W)=a+b*ln(D^2*H)	aboveground		0.9972	12	4.9, 15.8	7.4, 25.2	3.6		9.8	25
53	25	Chen, Z.X., He, Y.J., Bai, F.M., Zhang, J.H., and Li, Z.H.: Effects of stand density on the biomass and productivity of Pinus massoniana air-seeding stands, Journal of Central South Forestry University, 21(1), 44-47, 2001 (in Chinese).	web of science	China	Hunan	Dalin Township	27.74	113.54	17.6	1432	150	0.856625	planted	Pinaceae	Pinus	Pinus massoniana	0.022308	0.94691	W=a*(D^2*H)^b	-3.80281	0.94691	ln(W)=a+b*ln(D^2*H)	aboveground		0.9754	9	4.2, 15.9	3.9, 14.9	16	2250 to 3225	12.4	48
54	26	Cheng, Y.X., and Li, Z.X.: Preliminary study on the biomass of three Larix gmelinii forests, Inner Mongolia Forestry Investigation and Design, (4), 29-39, 1989 (in Chinese).	web of science	China	Inner Mongolia	Central North Daxing'anling Mountains	50.542	122.642	-5.1	450	1000	4.04034	natural	Pinaceae	Larix	Larix gmelinii	0.04607	0.8722	W=a*(D^2*H)^b	-3.07759	0.8722	ln(W)=a+b*ln(D^2*H)	aboveground		0.95	20	4.7, 15.7	5.9, 15.3	26, 55, 75, 102 and 161	1035 to 9300	7.4	22
55	26	Cheng, Y.X., and Li, Z.X.: Preliminary study on the biomass of three Larix gmelinii forests, Inner Mongolia Forestry Investigation and Design, (4), 29-39, 1989 (in Chinese).	web of science	China	Inner Mongolia	Central North Daxing'anling Mountains	50.542	122.642	-5.1	450	1000	4.04034	natural	Pinaceae	Larix	Larix gmelinii	0.01837	0.9559	W=a*(D^2*H)^b	-3.99704	0.9559	ln(W)=a+b*ln(D^2*H)	aboveground		0.998	16	10.3, 24.6	9.9, 21.2	26, 55, 94 and 140	350 to 2500	7.4	22
56	26	Cheng, Y.X., and Li, Z.X.: Preliminary study on the biomass of three Larix gmelinii forests, Inner Mongolia Forestry Investigation and Design, (4), 29-39, 1989 (in Chinese).	web of science	China	Inner Mongolia	Central North Daxing'anling Mountains	50.542	122.642	-5.1	450	1000	4.04034	natural	Pinaceae	Larix	Larix gmelinii	0.0138	1.0107	W=a*(D^2*H)^b	-4.28309	1.0107	ln(W)=a+b*ln(D^2*H)	aboveground		0.99	41	10.2, 32.5	11.2, 24.7	26, 56, 105, 131 and 180	213 to 2083	7.4	22
57	27	Cheng, T.R., Ma, Q.Y., Feng, Z.K., and Luo, X.: Study on forest biomass in Xiaolong Mountains, Gansu Province, Journal of Beijing Forestry University, 29(1), 31-36, 2007 (in Chinese).	web of science	China	Gansu	Xiaolong Mountain	34.476	106.553	11.3	641	1800	15.2173	planted	Pinaceae	Larix	Larix kaempferi	-3.6844	0.9303	ln(W)=a+b*ln(D^2*H)	-3.6844	0.9303	ln(W)=a+b*ln(D^2*H)	aboveground		0.9597	73	6.3, 31.5	5.0, 20.0	8 to 65	450 to 6375	9.8	19
58	27	Cheng, T.R., Ma, Q.Y., Feng, Z.K., and Luo, X.: Study on forest biomass in Xiaolong Mountains, Gansu Province, Journal of Beijing Forestry University, 29(1), 31-36, 2007 (in Chinese).	web of science	China	Gansu	Xiaolong Mountain	34.476	106.553	11.3	641	1800	15.2173	planted	Pinaceae	Pinus	Pinus armandii	-3.9041	0.963	ln(W)=a+b*ln(D^2*H)	-3.9041	0.963	ln(W)=a+b*ln(D^2*H)	aboveground		0.9955	86	4.0, 38.3	3.0, 20.1	14 to 57	398 to 16760	9.8	19
59	27	Cheng, T.R., Ma, Q.Y., Feng, Z.K., and Luo, X.: Study on forest biomass in Xiaolong Mountains, Gansu Province, Journal of Beijing Forestry University, 29(1), 31-36, 2007 (in Chinese).	web of science	China	Gansu	Xiaolong Mountain	34.476	106.553	11.3	641	1800	15.2173	planted	Pinaceae	Pinus	Pinus tabuliformis	-3.8828	0.9359	ln(W)=a+b*ln(D^2*H)	-3.8828	0.9359	ln(W)=a+b*ln(D^2*H)	aboveground		0.9962	121	2.3, 40.0	3.8, 19.4	12 to 72	429 to 23333	9.8	19
60	27	Cheng, T.R., Ma, Q.Y., Feng, Z.K., and Luo, X.: Study on forest biomass in Xiaolong Mountains, Gansu Province, Journal of Beijing Forestry University, 29(1), 31-36, 2007 (in Chinese).	web of science	China	Gansu	Xiaolong Mountain	34.476	106.553	11.3	641	1450	15.2173	planted	Fagaceae	Quercus	Quercus aliena var. acutiserrata	-4.0347	0.9953	ln(W)=a+b*ln(D^2*H)	-4.0347	0.9953	ln(W)=a+b*ln(D^2*H)	aboveground		0.9947	178	3.8, 47.7	2.5, 24.0	20 to 81	371 to 1990	9.8	19
61	27	Cheng, T.R., Ma, Q.Y., Feng, Z.K., and Luo, X.: Study on forest biomass in Xiaolong Mountains, Gansu Province, Journal of Beijing Forestry University, 29(1), 31-36, 2007 (in Chinese).	web of science	China	Gansu	Xiaolong Mountain	34.476	106.553	11.3	641	1450	15.2173	planted	Fagaceae	Quercus	Quercus variabilis	-3.7447	0.9679	ln(W)=a+b*ln(D^2*H)	-3.7447	0.9679	ln(W)=a+b*ln(D^2*H)	aboveground		0.9981	87	3.3, 46.3	3.5, 15.0	20 to 84	509 to 2674	9.8	19
62	28	Cheng, X.Q., Han, H.R., and Kang, F.F.: Biomass, carbon accumulation and their partitioning of a Pinus tabuliformis plantation ecosystem in Shanxi Province, China, Chinese Journal of Ecology, 31(10), 2455-2460, 2012 (in Chinese).	web of science	China	Shanxi	Maquan Forest Farm	36.625	112.4	8.6	662	1126	3.96787	planted	Pinaceae	Pinus	Pinus tabuliformis	-2.446	0.91	ln(W)=a+b*ln(D^2*H)	-2.446	0.91	ln(W)=a+b*ln(D^2*H)	aboveground	0.985		19	6.1, 20.7	4.7, 11.8	38		6.5	21
63	29	Cheng, Y., Hong, W., Wu, C.Z., and Qi, X.H.: Aboveground biomass and its productivity of Schima superba population, Chinese Journal of Applied and Environmental Biology, 15(3), 318-322, 2009 (in Chinese).	web of science	China	Fujian	Fuzhou Forest Park	26.184	119.434	19.4	1414	60	4.98214	planted	Theaceae	Schima	Schima superba	0.0245	1.0118	W=a*(D^2*H)^b	-3.70908	1.0118	ln(W)=a+b*ln(D^2*H)	aboveground	0.9821		13	4.5, 36.2	6.2, 21.4	50	1788	12.4	48
64	30	Dai, H.J., He, H.J., Zhao, X.H., Zhang, C.Y., Wang, J.S., and Yang, S.: Biomass allocation patterns and allometric models of two dominant tree species in broadleaved and Korean pine mixed forest, Chinese Journal of Applied and Environmental Biology, 19(4), 718-722, 2013 (in Chinese).	web of science	China	Jilin	Jiaohe Forest Region	43.963	127.74	3.8	750	488	4.98594	natural	Pinaceae	Pinus	Pinus koraiensis	0.018	1.01	W=a*(D^2*H)^b	-4.01738	1.01	ln(W)=a+b*ln(D^2*H)	aboveground	0.997		11	8.4, 44.0	6.7, 22.3	Mature to overmature		7.4	22
65	30	Dai, H.J., He, H.J., Zhao, X.H., Zhang, C.Y., Wang, J.S., and Yang, S.: Biomass allocation patterns and allometric models of two dominant tree species in broadleaved and Korean pine mixed forest, Chinese Journal of Applied and Environmental Biology, 19(4), 718-722, 2013 (in Chinese).	web of science	China	Jilin	Jiaohe Forest Region	43.963	127.74	3.8	750	488	4.98594	natural	Tiliaceae	Tilia	Tilia amurensis	0.01	1.063	W=a*(D^2*H)^b	-4.60517	1.063	ln(W)=a+b*ln(D^2*H)	aboveground	0.991		10	7.0, 42.2	9.6, 22.2	Mature to overmature		7.4	22
66	31	Dang, C.L., and Wu, Z.L.: Study on the biomass of Pinus yunnanensis forest. Acta Botanica Yunnanica, 13(1), 59-64, 1991 (in Chinese).	web of science	China	Yunnan	Longquan Forest Park	24.675	102.153	15.9	817	1650	3.6685	natural	Pinaceae	Pinus	Pinus yunnanensis	0.0105	1.0652	W=a*(D^2*H)^b	-4.55638	1.0652	ln(W)=a+b*ln(D^2*H)	aboveground		0.9872	10	7.5, 14.0	5.5, 16.5	23	1320	14.3	50
67	32	Ding, B.Y., and Sun, J.H.: Study on biological productivity and nutrient cycling of artificial Korean pine forest ecosystem, Journal of Northeast Forestry University, 17(S), 1-98, 1989 (in Chinese).	web of science	China	Heilongjiang	Maorshan Forest Farm	45.375	127.533	2.2	656	400	5.89668	planted	Pinaceae	Pinus	Pinus koraiensis	0.0145381	1.00579	W=a*(D^2*H)^b	-4.23099	1.00579	ln(W)=a+b*ln(D^2*H)	aboveground		0.9969	5	6.0, 20.0	7.5, 11.0	27	2475	8.2	18
68	33	Ding, G.J., Wang, P.C., and Yan, R.F.: Study on the biomass dynamics and modeling of Masson pine pulpwood stands, Scientia Silvae Sinicae, 34(1), 33-41, 1998 (in Chinese).	web of science	China	Guizhou	Longli Forest Farm	26.45	106.983	14.8	1089	1130	8.41185	planted	Pinaceae	Pinus	Pinus massoniana	0.0973255	0.828483	W=a*(D^2*H)^b	-2.32969	0.828483	ln(W)=a+b*ln(D^2*H)	aboveground		0.9808	108	5.3, 20.0	4.9, 18.0	8, 12, 18, 22 and 30	800 to 6700	21.3	19
69	34	Dong, L.H., Li, F.R., and Jia, W.W.: Development of tree biomass model for Pinus koraiensis plantation, Journal of Beijing Forestry University, 34(6), 16-22, 2012 (in Chinese).	web of science	China	Heilongjiang	Changbai and Xiaoxing'anling Mountains	45.858	129.216	2.9	592	500	1.02845	planted	Pinaceae	Pinus	Pinus koraiensis	0.019	1.0266	W=a*(D^2*H)^b	-3.96332	1.0266	ln(W)=a+b*ln(D^2*H)	aboveground		0.967	31	8.0, 33.0	7.3, 14.1	27 to 46	700 to 1585	10	22
70	35	Du, W.Z.: The individual biomass of Pinus tabuliformis plantation in Xiaolong Mountains, Gansu Province, Gansu Science and Technology, 28(23), 153-154, 70, 2012 (in Chinese).	web of science	China	Gansu	Xiaolong Mountain	34.476	106.553	11.3	641	1800	15.2173	planted	Pinaceae	Pinus	Pinus tabuliformis	-3.853	0.937	ln(W)=a+b*ln(D^2*H)	-3.853	0.937	ln(W)=a+b*ln(D^2*H)	aboveground		0.979	134	3.7, 28.7	2.8, 16.5	Young to premature		9.8	19
71	36	Fan, J.J.: Biomass model of Larix olgensis plantation in Dongzhelenghe Nature Reserve, Shanxi Forestry Science and Technology, 41(4), 26-28, 2012 (in Chinese).	web of science	China	Heilongjiang	Dongzhelenghe Forest Farm	46.667	129.083	0.4	618	300	7.23356	planted	Pinaceae	Larix	Larix olgensis	0.0276	0.9918	W=a*(D^2*H)^b	-3.58994	0.9918	ln(W)=a+b*ln(D^2*H)	aboveground	0.9505		30	6.9, 21.6	10.6, 21.0	17 to 38		7.4	22
72	37	Fang, W., and Wang, G.Q.: Biomass and productivity of farmland shelterbelt network, Forest Science and Technology, (6), 11-13, 1989.	web of science	China	Henan	Xiaojing Township	35.192	113.075	14.1	597	157	0.342173	planted	Salicaceae	Populus	Populus tomentosa	0.0185	0.9982	W=a*(D^2*H)^b	-3.98998	0.9982	ln(W)=a+b*ln(D^2*H)	aboveground		0.9826	10	9.3, 34.5	14.0, 29.5	18	173 to 909	6	18
73	38	Fan, S.H., Liu, G.L., Zhang, Q., Feng, H.X., Zong, Y.C., and Ren, H.Q.: Biomass and productivity of Populus xiaohei plantation on sandy land in north China, Forest Research, 23(1), 71-76, 2010 (in Chinese).	web of science	China	Shanxi	Xuejiazhuang Forest Farm	39.033	112.1	7.5	410	1230	4.23696	planted	Salicaceae	Populus	Populus xiaohei	0.002	1.16	W=a*(D^2*H)^b	-6.21461	1.16	ln(W)=a+b*ln(D^2*H)	aboveground		0.9028	18	9.3, 39.6	15.5, 23.0	23 and 27	250 to 1000	6.5	21
74	39	Fan, Z.F., An, Y.T., and Zhao, X.H.: Biomass and productivity of Pinus tabuliformis plantation, Journal of Beijing Forestry University, 19(S2), 93-98, 1997 (in Chinese).	web of science	China	Beijing	Xishan Forest Park	39.9	116.417	12	607	215	0.476553	planted	Pinaceae	Pinus	Pinus tabuliformis	0.01235	1.06229	W=a*(D^2*H)^b	-4.3941	1.06229	ln(W)=a+b*ln(D^2*H)	aboveground		0.98	6	5.6, 24.5	2.9, 12.5	33 and 44	850 to 1550	4.2	17
75	40	Fang, X., and Tian, D.L.: Dynamics of carbon stock and sequestration in Chinese fir plantation, Guihaia, 26(5), 516-522, 2006 (in Chinese).	web of science	China	Hunan	Huitong Ecological Station	26.833	109.75	16.8	1300	400	1.00517	planted	Taxodiaceae	Cunninghamia	Cunninghamia lanceolata	0.0163	0.9582	W=a*(D^2*H)^b	-4.11659	0.9582	ln(W)=a+b*ln(D^2*H)	aboveground		0.981	6	6.9, 18.6	7.2, 15.1	14	2155	4	10
76	41	Fang, C.L., Zhu, X.W., and Zhang, H.C.: Preliminary study on the biomass and productivity of Picea crassifolia natural secondary forests, Journal of Qinghai University, 9(1), 71-77, 1991 (in Chinese).	web of science	China	Qinghai	Dongxia Forest Farm	37.033	101.8	3.7	552	2800	2.30272	natural	Pinaceae	Picea	Picea crassifolia	-3.9221	0.938	ln(W)=a+b*ln(D^2*H)	-3.9221	0.938	ln(W)=a+b*ln(D^2*H)	aboveground		0.9954	19	6.0, 34.0	6.8, 23.3	55	1263	14.1	6
77	42	Fang, H.B., Tian, D.L., and Kang, W.X.: Biomass dynamics of a thinned Chinese fir plantation ecosystem, Journal of Central South Forestry University, 19(1), 16-19, 1999 (in Chinese).	web of science	China	Hunan	Huitong Ecological Station	26.833	109.75	16.8	1300	318	1.00517	planted	Taxodiaceae	Cunninghamia	Cunninghamia lanceolata	0.26452	0.70344	W=a*(D^2*H)^b	-1.32984	0.70344	ln(W)=a+b*ln(D^2*H)	aboveground		0.984	6	9.0, 31.7	8.8, 31.0	26	578 to 1155	4	10
78	43	Feng, L., and Yang, Y.G.: Biomass and productivity of three Larix gmelinii virgin forests, Scientia Silvae Sinicae, 21(1), 86-92, 1985 (in Chinese).	web of science	China	Inner Mongolia	Chaocha Forest Farm	50.87	121.5	-4.9	466	800	0.413676	natural	Pinaceae	Larix	Larix gmelinii	0.0319	0.9683	W=a*(D^2*H)^b	-3.44515	0.9683	ln(W)=a+b*ln(D^2*H)	aboveground		0.9898	7	4.0, 12.0	4.1, 12.2	107	2934	20.9	23
79	43	Feng, L., and Yang, Y.G.: Biomass and productivity of three Larix gmelinii virgin forests, Scientia Silvae Sinicae, 21(1), 86-92, 1985 (in Chinese).	web of science	China	Inner Mongolia	Chaocha Forest Farm	50.87	121.5	-4.9	466	800	0.413676	natural	Pinaceae	Larix	Larix gmelinii	0.0818	0.8248	W=a*(D^2*H)^b	-2.50348	0.8248	ln(W)=a+b*ln(D^2*H)	aboveground		0.983	6	8.7, 26.0	8.7, 26.1	175	811	20.9	23
80	43	Feng, L., and Yang, Y.G.: Biomass and productivity of three Larix gmelinii virgin forests, Scientia Silvae Sinicae, 21(1), 86-92, 1985 (in Chinese).	web of science	China	Inner Mongolia	Chaocha Forest Farm	50.87	121.5	-4.9	466	800	0.413676	natural	Pinaceae	Larix	Larix gmelinii	0.3429	0.6829	W=a*(D^2*H)^b	-1.07032	0.6829	ln(W)=a+b*ln(D^2*H)	aboveground		0.98	13	12.3, 36.9	12.2, 36.5	186	792	20.9	23
81	44	Feng, Z.L., Tang, J.W., Zheng, Z., Song, Q.S., Cao, M., Zhang, J.H., and Xie, J.W.: Biomass dynamics of the pioneer Trema orientalis community in the early stages of secondary succession of tropical forest in Xishuangbanna, Chinese Journal of Ecology, 18(5), 1-6, 1999 (in Chinese).	web of science	China	Yunnan	Menglun Township	21.88	101.29	22	1557	620	4.23704	natural	Moraceae	Ficus	Ficus microcarpa	0.025272	0.9546	W=a*(D^2*H)^b	-3.67806	0.9546	ln(W)=a+b*ln(D^2*H)	aboveground		0.9988	8	2.0, 15.0	3.1, 13.0	2 to 5		11.7	27
82	44	Feng, Z.L., Tang, J.W., Zheng, Z., Song, Q.S., Cao, M., Zhang, J.H., and Xie, J.W.: Biomass dynamics of the pioneer Trema orientalis community in the early stages of secondary succession of tropical forest in Xishuangbanna, Chinese Journal of Ecology, 18(5), 1-6, 1999 (in Chinese).	web of science	China	Yunnan	Menglun Township	21.88	101.29	22	1557	620	4.23704	natural	Lauraceae	Litsea	Litsea pungens	0.1071	0.025425	W=a*(D^2*H)^b	-2.23399	0.025425	ln(W)=a+b*ln(D^2*H)	aboveground		0.9401	7	2.0, 15.0	3.1, 13.0	2 to 5		11.7	27
83	44	Feng, Z.L., Tang, J.W., Zheng, Z., Song, Q.S., Cao, M., Zhang, J.H., and Xie, J.W.: Biomass dynamics of the pioneer Trema orientalis community in the early stages of secondary succession of tropical forest in Xishuangbanna, Chinese Journal of Ecology, 18(5), 1-6, 1999 (in Chinese).	web of science	China	Yunnan	Menglun Township	21.88	101.29	22	1557	620	4.23704	natural	Euphorbiaceae	Mallotus	Mallotus paniculatus	0.060534	0.8495	W=a*(D^2*H)^b	-2.80455	0.8495	ln(W)=a+b*ln(D^2*H)	aboveground		0.9909	10	2.0, 15.0	3.1, 13.0	2 to 5		11.7	27
84	45	Feng, Z.L., Zheng, Z., Tang, J.W., Song, Q.S., and Zhang, J.H.: Biomass of tropical secondary Mallotus paniculatus forest in Xishuangbanna, Chinese Journal of Ecology, 24(3), 238-242, 2005 (in Chinese).	web of science	China	Yunnan	Menglun Township	21.88	101.29	22	1557	620	4.23704	natural	Euphorbiaceae	Mallotus	Mallotus paniculatus	0.05852	0.8429	W=a*(D^2*H)^b	-2.83839	0.8429	ln(W)=a+b*ln(D^2*H)	aboveground		0.982	10	2.0, 30.0	3.1, 21.3	10	4003	11.7	27
85	46	Feng, Z.W., Zhang, J.W., Chen, C.Y., Wang, K.P., Zhao, J.L., Zeng, S.Y., and Ma, J.X.: Biological productivity and nutrient distribution in artificial Michelia macclurei stand, Journal of Northeastern Forestry Institute, 11(2), 13-20, 1983 (in Chinese).	web of science	China	Guangxi	Liuwan Forest Farm	22.55	109.85	21.5	1650	500	2.07486	planted	Magnoliaceae	Michelia	Michelia macclurei	0.03775	0.90768	W=a*(D^2*H)^b	-3.27677	0.90768	ln(W)=a+b*ln(D^2*H)	aboveground		0.999	7	5.7, 19.7	6.9, 17.5	16	2505	11.2	21
86	47	Fu, Z.J.: Study on synecological features and biomass of Larix chinensis forest in Taibai Mountain, Journal of Hanzhong Teachers College (Natural Sciences), (2), 69-72, 1994 (in Chinese).	web of science	China	Shaanxi	Taibai Mountain	33.975	107.775	-0.3	1027	3250	17.0181	natural	Pinaceae	Larix	Larix chinensis	0.016457	1.0027	W=a*(D^2*H)^b	-4.10701	1.0027	ln(W)=a+b*ln(D^2*H)	aboveground	0.919		16	13.1, 30.0	4.6, 12.7	Mature to overmature		7.4	22
87	48	Gao, C.J., Tang, G.Y., Sun, Y.Y., Zhang, C.H., Xie, Q.H., and Li, K.: Biomass and allocation of young Azadirachta indica and Acacia auriculiformis for different restoration patterns in dry-hot valley, Journal of Zhejiang A&F University, 29(4), 482-490, 2012 (in Chinese).	web of science	China	Yunnan	Yuanmou Ecological Station	25.667	101.867	21.9	634	1120	1.72188	planted	Leguminosae	Acacia	Acacia auriculiformis	0.141	0.832	W=a*(D^2*H)^b	-1.959	0.832	ln(W)=a+b*ln(D^2*H)	aboveground	0.955		16	2.3, 10.0	3.2, 8.0	9		10	22
88	48	Gao, C.J., Tang, G.Y., Sun, Y.Y., Zhang, C.H., Xie, Q.H., and Li, K.: Biomass and allocation of young Azadirachta indica and Acacia auriculiformis for different restoration patterns in dry-hot valley, Journal of Zhejiang A&F University, 29(4), 482-490, 2012 (in Chinese).	web of science	China	Yunnan	Yuanmou Ecological Station	25.667	101.867	21.9	634	1120	1.72188	planted	Meliaceae	Azadirachta	Azadirachta indica	0.086	0.881	W=a*(D^2*H)^b	-2.45341	0.881	ln(W)=a+b*ln(D^2*H)	aboveground	0.977		17	1.5, 9.2	2.5, 5.7	9		10	22
89	49	Gao, H.Y., Zhou, G.Y., Zhou, Z.P., Zhao, H.B., and Qiu, Z.J., Aboveground biomass of 27-year-old Cunninghamia lanceolata plantation in Tianjingshan Forest Farm, Guangdong Province, Guangdong Forestry Science and Technology, 29(4), 1-6, 2013 (in Chinese).	web of science	China	Guangdong	Tianjingshan Forest Farm	24.759	113.109	17.1	1800	340	4.75144	planted	Taxodiaceae	Cunninghamia	Cunninghamia lanceolata	0.015	0.9698	W=a*(D^2*H)^b	-4.19971	0.9698	ln(W)=a+b*ln(D^2*H)	aboveground	0.994		8	5.0, 36.3	5.8, 24.0	27	1322	12	47
90	50	Gao, H.Z., You, L.Q., and Wang, C.: Individual biomass and productivity of Pinus tabuliformis plantation in Yanshan Mountain, Journal of Hebei Forestry Science and Technology, (4), 7-9, 2009 (in Chinese).	web of science	China	Hebei	Mulan Forest Region	42.125	116.883	1.7	470	1050	1.42009	planted	Pinaceae	Pinus	Pinus tabuliformis	0.0224591	0.970433	W=a*(D^2*H)^b	-3.79606	0.970433	ln(W)=a+b*ln(D^2*H)	aboveground	0.988		20	5.0, 20.3	2.9, 16.2	9 to 48		4.3	24
91	51	Gao, S.C., Tian, D.L., Yan, W.D., Zhu, F., Fang, X., and Liang, X.C., Pattern characteristics of stand biomass of urban forest in Changsha City, Journal of Central South University of Forestry and Technology, 30(12), 56-65, 2010 (in Chinese).	web of science	China	Hunan	Tianxin District	28.267	113.067	17.2	1360	90	1.03511	planted	Lauraceae	Cinnamomum	Cinnamomum camphora	0.0221	0.9889	W=a*(D^2*H)^b	-3.81218	0.9889	ln(W)=a+b*ln(D^2*H)	aboveground	0.912		6	8.6, 25.7	6.5, 19.6	24	1380	11.2	21
92	51	Gao, S.C., Tian, D.L., Yan, W.D., Zhu, F., Fang, X., and Liang, X.C., Pattern characteristics of stand biomass of urban forest in Changsha City, Journal of Central South University of Forestry and Technology, 30(12), 56-65, 2010 (in Chinese).	web of science	China	Hunan	Tianxin District	28.267	113.067	17.2	1360	90	1.03511	planted	Pinaceae	Pinus	Pinus massoniana	0.1025	0.8147	W=a*(D^2*H)^b	-2.27789	0.8147	ln(W)=a+b*ln(D^2*H)	aboveground	0.8083		6	11.6, 34.9	7.3, 21.9	24	1380	11.2	21
93	51	Gao, S.C., Tian, D.L., Yan, W.D., Zhu, F., Fang, X., and Liang, X.C., Pattern characteristics of stand biomass of urban forest in Changsha City, Journal of Central South University of Forestry and Technology, 30(12), 56-65, 2010 (in Chinese).	web of science	China	Hunan	Tianxin District	28.267	113.067	17.2	1360	90	1.03511	planted	Symplocaceae	Symplocos	Symplocos anomala	0.1909	0.6806	W=a*(D^2*H)^b	-1.65601	0.6806	ln(W)=a+b*ln(D^2*H)	aboveground	0.9432		6	3.1, 9.2	3.2, 9.5	24	1380	11.2	21
94	51	Gao, S.C., Tian, D.L., Yan, W.D., Zhu, F., Fang, X., and Liang, X.C., Pattern characteristics of stand biomass of urban forest in Changsha City, Journal of Central South University of Forestry and Technology, 30(12), 56-65, 2010 (in Chinese).	web of science	China	Hunan	Tianxin District	28.267	113.067	17.2	1360	90	1.03511	planted	Symplocaceae	Symplocos	Symplocos sumuntia	0.0975	0.8083	W=a*(D^2*H)^b	-2.3279	0.8083	ln(W)=a+b*ln(D^2*H)	aboveground	0.9863		6	3.4, 10.2	3.1, 9.3	24	1380	11.2	21
95	52	Gu, Y.K., Chen, B.G., and Feng, Y.H.: An investigation on the aboveground biomass and its productivity of artificial Cunninghamia lanceolata stands in Xijiang Region, Guangdong Province, Journal of South China Agricultural University, 8(1), 41-50, 1987 (in Chinese).	web of science	China	Guangdong	Xijiang Forest Farm	22.925	111.867	21.7	1537	310	2.14715	planted	Taxodiaceae	Cunninghamia	Cunninghamia lanceolata	0.031258	0.8768	W=a*(D^2*H)^b	-3.46548	0.8768	ln(W)=a+b*ln(D^2*H)	aboveground		0.9961	12	4.3, 12.8	3.3, 10.4	1 to 10	3420	12.6	46
96	52	Gu, Y.K., Chen, B.G., and Feng, Y.H.: An investigation on the aboveground biomass and its productivity of artificial Cunninghamia lanceolata stands in Xijiang Region, Guangdong Province, Journal of South China Agricultural University, 8(1), 41-50, 1987 (in Chinese).	web of science	China	Guangdong	Xijiang Forest Farm	22.925	111.867	21.7	1537	310	2.14715	planted	Taxodiaceae	Cunninghamia	Cunninghamia lanceolata	0.016515	0.993	W=a*(D^2*H)^b	-4.10349	0.993	ln(W)=a+b*ln(D^2*H)	aboveground		0.9232	15	3.8, 11.3	2.9, 9.2	1 to 10	4350	12.6	46
97	52	Gu, Y.K., Chen, B.G., and Feng, Y.H.: An investigation on the aboveground biomass and its productivity of artificial Cunninghamia lanceolata stands in Xijiang Region, Guangdong Province, Journal of South China Agricultural University, 8(1), 41-50, 1987 (in Chinese).	web of science	China	Guangdong	Xijiang Forest Farm	22.925	111.867	21.7	1537	310	2.14715	planted	Taxodiaceae	Cunninghamia	Cunninghamia lanceolata	0.033767	0.9555	W=a*(D^2*H)^b	-3.38827	0.9555	ln(W)=a+b*ln(D^2*H)	aboveground		0.9947	12	2.4, 7.1	1.8, 5.6	1 to 10	3315	12.6	46
98	52	Gu, Y.K., Chen, B.G., and Feng, Y.H.: An investigation on the aboveground biomass and its productivity of artificial Cunninghamia lanceolata stands in Xijiang Region, Guangdong Province, Journal of South China Agricultural University, 8(1), 41-50, 1987 (in Chinese).	web of science	China	Guangdong	Xijiang Forest Farm	22.925	111.867	21.7	1537	310	2.14715	planted	Taxodiaceae	Cunninghamia	Cunninghamia lanceolata	0.000283	1.4846	W=a*(D^2*H)^b	-8.17006	1.4846	ln(W)=a+b*ln(D^2*H)	aboveground		0.9914	15	7.3, 21.8	5.8, 18.3	11 to 20	2100	12.6	46
99	52	Gu, Y.K., Chen, B.G., and Feng, Y.H.: An investigation on the aboveground biomass and its productivity of artificial Cunninghamia lanceolata stands in Xijiang Region, Guangdong Province, Journal of South China Agricultural University, 8(1), 41-50, 1987 (in Chinese).	web of science	China	Guangdong	Xijiang Forest Farm	22.925	111.867	21.7	1537	310	2.14715	planted	Taxodiaceae	Cunninghamia	Cunninghamia lanceolata	0.007777	1.0789	W=a*(D^2*H)^b	-4.85658	1.0789	ln(W)=a+b*ln(D^2*H)	aboveground		0.9897	15	6.6, 19.8	5.2, 16.6	11 to 20	2160	12.6	46
100	52	Gu, Y.K., Chen, B.G., and Feng, Y.H.: An investigation on the aboveground biomass and its productivity of artificial Cunninghamia lanceolata stands in Xijiang Region, Guangdong Province, Journal of South China Agricultural University, 8(1), 41-50, 1987 (in Chinese).	web of science	China	Guangdong	Xijiang Forest Farm	22.925	111.867	21.7	1537	310	2.14715	planted	Taxodiaceae	Cunninghamia	Cunninghamia lanceolata	0.181033	0.6468	W=a*(D^2*H)^b	-1.70908	0.6468	ln(W)=a+b*ln(D^2*H)	aboveground		0.9963	15	5.3, 15.9	4.2, 13.2	11 to 20	2475	12.6	46
101	52	Gu, Y.K., Chen, B.G., and Feng, Y.H.: An investigation on the aboveground biomass and its productivity of artificial Cunninghamia lanceolata stands in Xijiang Region, Guangdong Province, Journal of South China Agricultural University, 8(1), 41-50, 1987 (in Chinese).	web of science	China	Guangdong	Xijiang Forest Farm	22.925	111.867	21.7	1537	310	2.14715	planted	Taxodiaceae	Cunninghamia	Cunninghamia lanceolata	0.017172	0.9761	W=a*(D^2*H)^b	-4.06448	0.9761	ln(W)=a+b*ln(D^2*H)	aboveground		0.9505	12	8.0, 24.0	6.4, 20.3	21 to 30	2370	12.6	46
102	52	Gu, Y.K., Chen, B.G., and Feng, Y.H.: An investigation on the aboveground biomass and its productivity of artificial Cunninghamia lanceolata stands in Xijiang Region, Guangdong Province, Journal of South China Agricultural University, 8(1), 41-50, 1987 (in Chinese).	web of science	China	Guangdong	Xijiang Forest Farm	22.925	111.867	21.7	1537	310	2.14715	planted	Taxodiaceae	Cunninghamia	Cunninghamia lanceolata	0.007303	1.0939	W=a*(D^2*H)^b	-4.91947	1.0939	ln(W)=a+b*ln(D^2*H)	aboveground		0.9402	12	6.8, 20.3	5.4, 17.0	21 to 30	2510	12.6	46
103	52	Gu, Y.K., Chen, B.G., and Feng, Y.H.: An investigation on the aboveground biomass and its productivity of artificial Cunninghamia lanceolata stands in Xijiang Region, Guangdong Province, Journal of South China Agricultural University, 8(1), 41-50, 1987 (in Chinese).	web of science	China	Guangdong	Xijiang Forest Farm	22.925	111.867	21.7	1537	310	2.14715	planted	Taxodiaceae	Cunninghamia	Cunninghamia lanceolata	0.001294	1.3167	W=a*(D^2*H)^b	-6.65002	1.3167	ln(W)=a+b*ln(D^2*H)	aboveground		0.952	12	5.7, 17.0	4.4, 14.1	21 to 30	3405	12.6	46
104	53	Guan, D.S.: The biomass and productivity of four stands in the forest area of Liuxihe Reservoir, Ecological Science, (2), 45-52, 1986 (in Chinese).	web of science	China	Guangdong	Liuxihe Forest Farm	23.767	113.808	20.4	2149	323	12.6077	planted	Taxodiaceae	Cunninghamia	Cunninghamia lanceolata	-3.49584	0.891	ln(W)=a+b*ln(D^2*H)	-3.49584	0.891	ln(W)=a+b*ln(D^2*H)	aboveground		0.992	12	5.3, 15.9	4.0, 11.0	11	2750	18	23
105	53	Guan, D.S.: The biomass and productivity of four stands in the forest area of Liuxihe Reservoir, Ecological Science, (2), 45-52, 1986 (in Chinese).	web of science	China	Guangdong	Liuxihe Forest Farm	23.767	113.808	20.4	2149	235	12.6077	natural	Pinaceae	Pinus	Pinus massoniana	-3.05204	0.8865	ln(W)=a+b*ln(D^2*H)	-3.05204	0.8865	ln(W)=a+b*ln(D^2*H)	aboveground		0.993	10	11.6, 34.7	6.5, 23.0	30	823	18	23
106	54	Han, M.Z.: The biomass and production of Larix gmelinii plantation, Acta Agriculturae Boreali-Sinica, 2(4), 134-138, 1987 (in Chinese).	web of science	China	Inner Mongolia	Balin Forest Region	43.54	118.65	5.1	450	1000	1.86476	planted	Pinaceae	Larix	Larix gmelinii	0.0437	0.9781	W=a*(D^2*H)^b	-3.13041	0.9781	ln(W)=a+b*ln(D^2*H)	aboveground		0.9781	12	6.0, 12.0	5.0, 10.0	27	2837	4.3	24
107	55	Han, M.Z.: The biomass and net primary productivity of a Dahurian larch-birch forest ecosystem, in: Long-term Research on China's Forest Ecosystems, Department of Science and Technology of Ministry of Forestry, eds., Northeast Forestry University Press, Harbin, China, 451-458, 1994 (in Chinese).	web of science	China	Inner Mongolia	Central North Daxing'anling Mountains	50.275	121.767	-5.2	494	1250	3.67501	natural	Betulaceae	Betula	Betula platyphylla	0.02853	0.89271	W=a*(D^2*H)^b	-3.5568	0.89271	ln(W)=a+b*ln(D^2*H)	aboveground		0.99		6.9, 20.8	7.7, 23.1	34 and 45	690	16	21
108	55	Han, M.Z.: The biomass and net primary productivity of a Dahurian larch-birch forest ecosystem, in: Long-term Research on China's Forest Ecosystems, Department of Science and Technology of Ministry of Forestry, eds., Northeast Forestry University Press, Harbin, China, 451-458, 1994 (in Chinese).	web of science	China	Inner Mongolia	Central North Daxing'anling Mountains	50.275	121.767	-5.2	494	1250	3.67501	natural	Pinaceae	Larix	Larix gmelinii	0.01258	0.99331	W=a*(D^2*H)^b	-4.37565	0.99331	ln(W)=a+b*ln(D^2*H)	aboveground		0.99		8.1, 24.3	8.6, 25.8	34 and 45	690	16	21
109	56，57	Han, Y.Z., and Liang, S.F.: Study on the tree root system and its biomass of Larix principis-rupprechtii plantation, Shanxi Forestry Science and Technology, (3), 36-40, 1997 (in Chinese).；Han, Y.Z., Li, Y.E., Liang, S.F., and Li, H.Y.: Study on the tree biomass of Larix principis-rupprechtii plantation, Journal of Shanxi Agricultural University, 17(3), 278-283, 1997 (in Chinese).	web of science	China	Shanxi	Hekou Forest Farm	38.53	111.67	4.7	493	1650	5.44007	planted	Pinaceae	Larix	Larix principis-rupprechtii	-2.041	0.7775	ln(W)=a+b*ln(D^2*H)	-2.041	0.7775	ln(W)=a+b*ln(D^2*H)	aboveground		0.9825		3.0, 10.0	3.8, 6.6	14	4250	10	22
110	56，57	Han, Y.Z., and Liang, S.F.: Study on the tree root system and its biomass of Larix principis-rupprechtii plantation, Shanxi Forestry Science and Technology, (3), 36-40, 1997 (in Chinese).；Han, Y.Z., Li, Y.E., Liang, S.F., and Li, H.Y.: Study on the tree biomass of Larix principis-rupprechtii plantation, Journal of Shanxi Agricultural University, 17(3), 278-283, 1997 (in Chinese).	web of science	China	Shanxi	Huaidao Forest Farm	38.65	112.25	3.8	481	1650	4.83079	planted	Pinaceae	Larix	Larix principis-rupprechtii	-3.766	0.9834	ln(W)=a+b*ln(D^2*H)	-3.766	0.9834	ln(W)=a+b*ln(D^2*H)	aboveground		0.9962		3.0, 10.0	3.1, 10.4	16	5300	6.5	21
111	56，57	Han, Y.Z., and Liang, S.F.: Study on the tree root system and its biomass of Larix principis-rupprechtii plantation, Shanxi Forestry Science and Technology, (3), 36-40, 1997 (in Chinese).；Han, Y.Z., Li, Y.E., Liang, S.F., and Li, H.Y.: Study on the tree biomass of Larix principis-rupprechtii plantation, Journal of Shanxi Agricultural University, 17(3), 278-283, 1997 (in Chinese).	web of science	China	Shanxi	Huaidao Forest Farm	38.65	112.25	3.8	481	1650	4.83079	planted	Pinaceae	Larix	Larix principis-rupprechtii	-3.4374	0.9776	ln(W)=a+b*ln(D^2*H)	-3.4374	0.9776	ln(W)=a+b*ln(D^2*H)	aboveground		0.9943		3.0, 10.0	2.6, 8.5	18	3825	6.5	21
112	56，57	Han, Y.Z., and Liang, S.F.: Study on the tree root system and its biomass of Larix principis-rupprechtii plantation, Shanxi Forestry Science and Technology, (3), 36-40, 1997 (in Chinese).；Han, Y.Z., Li, Y.E., Liang, S.F., and Li, H.Y.: Study on the tree biomass of Larix principis-rupprechtii plantation, Journal of Shanxi Agricultural University, 17(3), 278-283, 1997 (in Chinese).	web of science	China	Shanxi	Sandaochuan Forest Farm	37.525	111.717	6.8	508	1650	4.75992	planted	Pinaceae	Larix	Larix principis-rupprechtii	-2.6305	0.8783	ln(W)=a+b*ln(D^2*H)	-2.6305	0.8783	ln(W)=a+b*ln(D^2*H)	aboveground		0.9923		2.0, 17.0	2.1, 17.8	20	2450	6.5	21
113	58	Han, F.Y., Zhou, Q.Y., Chen, S.X., Chen, W.P., Li, T.H., Wu, Z.H., and Jian, M.: The biomass and energy of two different aged Eucalyptus stands, Forest Research, 23(5), 690-696, 2010 (in Chinese).	web of science	China	Guangdong	Shiling Forest Farm	21.667	110.125	22.9	1750	50	0.681199	planted	Myrtaceae	Eucalyptus	Eucalyptus leizhouensis No.1	0.074	0.8286	W=a*(D^2*H)^b	-2.60369	0.8286	ln(W)=a+b*ln(D^2*H)	aboveground		0.999	12	6.2, 10.2	6.0, 16.0	1.0, 2.0, 3.5 and 4.5	2125 to 2400	9.8	25
114	58	Han, F.Y., Zhou, Q.Y., Chen, S.X., Chen, W.P., Li, T.H., Wu, Z.H., and Jian, M.: The biomass and energy of two different aged Eucalyptus stands, Forest Research, 23(5), 690-696, 2010 (in Chinese).	web of science	China	Guangdong	Shiling Forest Farm	21.667	110.125	22.9	1750	50	0.681199	planted	Myrtaceae	Eucalyptus	Eucalyptus urophylla × E. grandis	0.0576	0.8587	W=a*(D^2*H)^b	-2.85423	0.8587	ln(W)=a+b*ln(D^2*H)	aboveground		0.997	12	4.4, 10.4	5.4, 16.2	1.0, 2.0, 3.5 and 4.5	2175 to 3000	9.8	25
115	59	He, F., Wang, Y.Q., Tan, X.F., and Wang, C.N.: The biomass and nutrient cycle in Vernicia fordii plantations, Non-wood Forest Research, 8(2), 6-20, 1990 (in Chinese).	web of science	China	Hunan	Qingtianping Forest Farm	29.187	109.84	15.5	1445	700	6.77779	planted	Euphorbiaceae	Vernicia	Vernicia fordii	0.016615	0.96514	W=a*(D^2*H)^b	-4.09745	0.96514	ln(W)=a+b*ln(D^2*H)	aboveground		0.996	18	1.0, 16.0	1.5, 5.0	1 to 20		11.6	23
116	60	He, H.Z., Huang, L.H., Duan, X., and He, R.K.: Study on the biomass in main afforestation tree species of the second-ring forest belt of Guiyang City, Guizhou Science, 25(3), 33-39, 2007 (in Chinese).	web of science	China	Guizhou	2nd Ring Forest Belt of Guiyang City	26.767	106.65	15.3	1200	1300	6.41401	planted	Lauraceae	Cinnamomum	Cinnamomum bodinieri	0.92	0.011	W=a*(D^2*H)^b	-0.0833816	0.011	ln(W)=a+b*ln(D^2*H)	aboveground		0.904	7	2.4, 7.2	1.6, 4.7	5	1110	13.9	21
117	60	He, H.Z., Huang, L.H., Duan, X., and He, R.K.: Study on the biomass in main afforestation tree species of the second-ring forest belt of Guiyang City, Guizhou Science, 25(3), 33-39, 2007 (in Chinese).	web of science	China	Guizhou	2nd Ring Forest Belt of Guiyang City	26.767	106.65	15.3	1200	1300	6.41401	planted	Elaeocarpaceae	Elaeocarpus	Elaeocarpus decipiens	0.823	0.014	W=a*(D^2*H)^b	-0.194799	0.014	ln(W)=a+b*ln(D^2*H)	aboveground		0.941	7	2.4, 7.1	1.4, 4.1	5	1256	13.9	21
118	60	He, H.Z., Huang, L.H., Duan, X., and He, R.K.: Study on the biomass in main afforestation tree species of the second-ring forest belt of Guiyang City, Guizhou Science, 25(3), 33-39, 2007 (in Chinese).	web of science	China	Guizhou	2nd Ring Forest Belt of Guiyang City	26.767	106.65	15.3	1200	1300	6.41401	planted	Ginkgoaceae	Ginkgo	Ginkgo biloba	0.044	0.042	W=a*(D^2*H)^b	-3.12357	0.042	ln(W)=a+b*ln(D^2*H)	aboveground		0.89	7	1.5, 4.5	1.3, 3.9	5	1523	13.9	21
119	60	He, H.Z., Huang, L.H., Duan, X., and He, R.K.: Study on the biomass in main afforestation tree species of the second-ring forest belt of Guiyang City, Guizhou Science, 25(3), 33-39, 2007 (in Chinese).	web of science	China	Guizhou	2nd Ring Forest Belt of Guiyang City	26.767	106.65	15.3	1200	1300	6.41401	planted	Lauraceae	Cinnamomum	Cinnamomum camphora	0.812	0.012	W=a*(D^2*H)^b	-0.208255	0.012	ln(W)=a+b*ln(D^2*H)	aboveground		0.987	7	2.1, 6.4	1.4, 4.1	5	1485	13.9	21
120	60	He, H.Z., Huang, L.H., Duan, X., and He, R.K.: Study on the biomass in main afforestation tree species of the second-ring forest belt of Guiyang City, Guizhou Science, 25(3), 33-39, 2007 (in Chinese).	web of science	China	Guizhou	2nd Ring Forest Belt of Guiyang City	26.767	106.65	15.3	1200	1300	6.41401	planted	Leguminosae	Robinia	Robinia pseudoacacia	0.312	0.016	W=a*(D^2*H)^b	-1.16475	0.016	ln(W)=a+b*ln(D^2*H)	aboveground		0.77	7	1.5, 4.4	1.7, 5.1	5	1183	13.9	21
121	60	He, H.Z., Huang, L.H., Duan, X., and He, R.K.: Study on the biomass in main afforestation tree species of the second-ring forest belt of Guiyang City, Guizhou Science, 25(3), 33-39, 2007 (in Chinese).	web of science	China	Guizhou	2nd Ring Forest Belt of Guiyang City	26.767	106.65	15.3	1200	1300	6.41401	planted	Rutaceae	Phellodendron	Phellodendron chinense	0.767	0.026	W=a*(D^2*H)^b	-0.265268	0.026	ln(W)=a+b*ln(D^2*H)	aboveground		0.847	7	2.5, 7.5	2.0, 5.9	5	1196	13.9	21
122	60	He, H.Z., Huang, L.H., Duan, X., and He, R.K.: Study on the biomass in main afforestation tree species of the second-ring forest belt of Guiyang City, Guizhou Science, 25(3), 33-39, 2007 (in Chinese).	web of science	China	Guizhou	2nd Ring Forest Belt of Guiyang City	26.767	106.65	15.3	1200	1300	6.41401	planted	Oleaceae	Ligustrum	Ligustrum lucidum	0.437	0.004	W=a*(D^2*H)^b	-0.827822	0.004	ln(W)=a+b*ln(D^2*H)	aboveground		0.962	7	1.4, 4.1	1.6, 4.7	5	1272	13.9	21
123	60	He, H.Z., Huang, L.H., Duan, X., and He, R.K.: Study on the biomass in main afforestation tree species of the second-ring forest belt of Guiyang City, Guizhou Science, 25(3), 33-39, 2007 (in Chinese).	web of science	China	Guizhou	2nd Ring Forest Belt of Guiyang City	26.767	106.65	15.3	1200	1300	6.41401	planted	Sapindaceae	Koelreuteria	Koelreuteria paniculata	0.587	0.006	W=a*(D^2*H)^b	-0.53273	0.006	ln(W)=a+b*ln(D^2*H)	aboveground		0.628	7	1.5, 4.4	1.3, 3.9	5	1263	13.9	21
124	60	He, H.Z., Huang, L.H., Duan, X., and He, R.K.: Study on the biomass in main afforestation tree species of the second-ring forest belt of Guiyang City, Guizhou Science, 25(3), 33-39, 2007 (in Chinese).	web of science	China	Guizhou	2nd Ring Forest Belt of Guiyang City	26.767	106.65	15.3	1200	1300	6.41401	planted	Eucommiaceae	Eucommia	Eucommia ulmoides	0.91	0.03	W=a*(D^2*H)^b	-0.0943107	0.03	ln(W)=a+b*ln(D^2*H)	aboveground		0.953	7	2.5, 7.4	1.8, 5.3	5	1152	13.9	21
125	60	He, H.Z., Huang, L.H., Duan, X., and He, R.K.: Study on the biomass in main afforestation tree species of the second-ring forest belt of Guiyang City, Guizhou Science, 25(3), 33-39, 2007 (in Chinese).	web of science	China	Guizhou	2nd Ring Forest Belt of Guiyang City	26.767	106.65	15.3	1200	1300	6.41401	planted	Anacardiaceae	Choerospondias	Choerospondias axillaris	0.343	0.014	W=a*(D^2*H)^b	-1.07002	0.014	ln(W)=a+b*ln(D^2*H)	aboveground		0.874	7	1.5, 4.5	1.5, 4.4	5	1245	13.9	21
126	61	He, H.Z., Song, J.X., Liu, Y.Y., Zhang, Y.W., and Huang, L.H.: The biomass and allocation of Chinese fir forest in southeast Guizhou, Guangdong Agricultural Sciences, (21), 58-60, 2013 (in Chinese).	web of science	China	Guizhou	Huangping, Liping and Rongjiang Counties	26.425	108.439	16.5	1300	665	17.0827	planted	Taxodiaceae	Cunninghamia	Cunninghamia lanceolata	-3.469	0.953	ln(W)=a+b*ln(D^2*H)	-3.469	0.953	ln(W)=a+b*ln(D^2*H)	aboveground	0.936		6	8.3, 17.2	7.8, 15.1	13, 19, 22, 23 and 25		10.8	43
127	62	He, Y.J., Qin. L., Li. Z.Y., Shao. M.X., Liang. X.Y., and Tan, L.: Carbon storage capacity of a Betula alnoides stand and a mixed Betula alnoides × Castanopsis hystrix stand in southern subtropical China: A comparison study, Acta Ecologica Sinica, 32(23), 7586-7594, 2012 (in Chinese).	web of science	China	Guangxi	Fubo Forest Farm	22.05	106.867	21.1	1350	555	6.0467	planted	Betulaceae	Betula	Betula alnoides	0.13752	0.7658	W=a*(D^2*H)^b	-1.98399	0.7658	ln(W)=a+b*ln(D^2*H)	aboveground	0.851		6	8.9, 26.6	8.9, 26.6	12 and 13	1100	9.8	25
128	63	Hong, T., Wu, C.Z., Lin, Y.M., Chen, C., Li, J., and Lin, H.: Biomass characteristics in the arbor layer of Vernicia montana plantation, Journal of Mountain Science, 30(6), 648-654, 2012 (in Chinese).	web of science	China	Fujian	Shufang Township	27.492	118.075	17	1697	234	1.86711	planted	Euphorbiaceae	Vernicia	Vernicia montana	0.075	0.8393	W=a*(D^2*H)^b	-2.59027	0.8393	ln(W)=a+b*ln(D^2*H)	aboveground		0.996	19	4.0, 20.0	1.7, 15.5	2, 3, 5, 7 and 9	615 to 1563	12.4	48
129	64，65	Hong, Y.C., Xu, W.Q., Ye, G.F., and Zhang, L.H.: Model for estimating biomass of Casuarina equisetifolia planation in coastal region of the southeastern China, Journal of Zhejiang Forestry Science and Technology, 30(4), 66-69, 2010 (in Chinese).；Wu, S.D., Ye, G.F., Pan, H.Z., Xu, J.S., Long, X.W., Zheng, R., and Huang, C.Y.: Biomass and its distribution of Casuarina equisetifolia plantation, Prot…	web of science	China	Fujian	Chihu Forest Farm	24.73	118.551	21.4	1096	50	0.70943	planted	Casuarinaceae	Casuarina	Casuarina equisetifolia	0.045	0.922	W=a*(D^2*H)^b	-3.10109	0.922	ln(W)=a+b*ln(D^2*H)	aboveground	0.944		33	1.7, 19.2	3.8, 18.3	3 to 30	2310 to 3228
130	66	Hu, Y.H., and Pang, Q.L.: The biomass and distribution pattern of Cunninghamia lanceolata plantation in western Hubei, Hubei Forestry Science and Technology, (3), 6-9, 2012 (in Chinese).	web of science	China	Hubei	West Hubei Province	30.776	111.077	12	1100	925	2.15977	planted	Taxodiaceae	Cunninghamia	Cunninghamia lanceolata	0.0707	0.8543	W=a*(D^2*H)^b	-2.64931	0.8543	ln(W)=a+b*ln(D^2*H)	aboveground	0.985		13	8.7, 26.7	7.6, 16.7	Young to premature		12	47
131	67	Hu, D.L., Li, Z.H., and Xie, X.D.: The biomass and productivity of Pinus taiwanensis plantation, Journal of Central South Forestry University, 18(1), 60-64, 1998 (in Chinese).	web of science	China	Hunan	Daweishan Forest Farm	28.392	114.117	13.7	2000	1500	4.77452	planted	Pinaceae	Pinus	Pinus taiwanensis	0.606526	0.393536	W=a*(D^2*H)^b	-0.500008	0.393536	ln(W)=a+b*ln(D^2*H)	aboveground		0.97	10	3.9, 11.6	2.6, 7.8	10	1530	12.4	48
132	68	Hu, J.R., Huang, R.K., Zeng, H.D., Li, P.Y., and Wang, Z.X.: Individual biomass model of mature Pinus massoniana plantation, Forestry Prospect and Design, (1), 9-12, 2011 (in Chinese).	web of science	China	Fujian	Wuyi Forest Farm	25.25	117.583	20.3	1509	292	8.41014	planted	Pinaceae	Pinus	Pinus massoniana	0.0249	0.9617	W=a*(D^2*H)^b	-3.69289	0.9617	ln(W)=a+b*ln(D^2*H)	aboveground		0.976	31	13.0, 27.8	18.0, 24.0	31 to 39		11.2	21
133	69	Hu, S.S., Zhang, Y.T., Li, J.M., Lu, J.J., Li, X., Wang, Q.J., and Wang, X.K.: Biomass distribution of Populus alba var. pyramidalis plantation, Xinjiang Agricultural Sciences, 49(6), 1059-1065, 2012 (in Chinese).	web of science	China	Xinjiang	Zhamutai Forest Farm	41.25	80.533	10.1	65	1103	0.271832	planted	Salicaceae	Populus	Populus alba var. pyramidalis	0.0173	0.946	W=a*(D^2*H)^b	-4.05705	0.946	ln(W)=a+b*ln(D^2*H)	aboveground		0.999	6	5.1, 31.4	8.9, 35.5	8, 9, 10, 11, 26 and 31	513 to 1963	9.9	16
134	70	Huang, D.C.: The biomass of Cryptomeria fortunei plantation, Journal of Southwest Forestry College, (1), 23-28, 1986 (in Chinese).	web of science	China	Sichuan	Hongya Forest Farm	29.91	103.37	12.5	1686	1200	0.465105	planted	Taxodiaceae	Cryptomeria	Cryptomeria fortunei	0.1117	0.7096	W=a*(D^2*H)^b	-2.19194	0.7096	ln(W)=a+b*ln(D^2*H)	aboveground	0.955		20	10.0, 26.0	10.0, 17.0	16 to 18	1725 to 2235	14.5	20
135	71	Huang, Z.Z., and Bi, J.: Study on the biomass of Robinia pseudoacacia stands in Taihang Mountains, Journal of Hebei Forestry Science and Technology, (2), 48-52, 1992 (in Chinese).	web of science	China	Hebei	Menjiazhuang Township	38.43	113.89	8.3	750	840	3.62907	planted	Leguminosae	Robinia	Robinia pseudoacacia	-2.89553	0.86764	ln(W)=a+b*ln(D^2*H)	-2.89553	0.86764	ln(W)=a+b*ln(D^2*H)	aboveground		0.989	420	1.7, 8.5	3.3, 10.3	3 to 15	437 to 7214	6.5	21
136	72	Huang, L.M., Xue, L., Wang, X.E., Xie, T.F., Ren, X.R., and Cao, H.: Growth and biomass allocation of young Acacia auriculiformis stands under different densities, Journal of South China Agricultural University, 29(3), 52-55, 2008 (in Chinese).	web of science	China	Guangdong	Xiaojinkou Township	23.19	114.4	20.8	2035	50	0.683904	planted	Leguminosae	Acacia	Acacia auriculiformis	0.03022	0.93452	W=a*(D^2*H)^b	-3.49925	0.93452	ln(W)=a+b*ln(D^2*H)	aboveground	0.8715		10	1.9, 5.8	2.1, 6.4	2	1667	11.2	21
137	72	Huang, L.M., Xue, L., Wang, X.E., Xie, T.F., Ren, X.R., and Cao, H.: Growth and biomass allocation of young Acacia auriculiformis stands under different densities, Journal of South China Agricultural University, 29(3), 52-55, 2008 (in Chinese).	web of science	China	Guangdong	Xiaojinkou Township	23.19	114.4	20.8	2035	50	0.683904	planted	Leguminosae	Acacia	Acacia auriculiformis	0.03396	0.92957	W=a*(D^2*H)^b	-3.38257	0.92957	ln(W)=a+b*ln(D^2*H)	aboveground	0.9773		10	1.7, 5.0	1.9, 5.7	2	4444	11.2	21
138	72	Huang, L.M., Xue, L., Wang, X.E., Xie, T.F., Ren, X.R., and Cao, H.: Growth and biomass allocation of young Acacia auriculiformis stands under different densities, Journal of South China Agricultural University, 29(3), 52-55, 2008 (in Chinese).	web of science	China	Guangdong	Xiaojinkou Township	23.19	114.4	20.8	2035	50	0.683904	planted	Leguminosae	Acacia	Acacia auriculiformis	0.02727	0.96355	W=a*(D^2*H)^b	-3.60197	0.96355	ln(W)=a+b*ln(D^2*H)	aboveground	0.9707		10	1.7, 5.0	2.1, 6.2	2	10000	11.2	21
139	73	Huang, T., Zhong, Q.P., and Peng, X.Y.: Study on the biomass and productivity of Liriodendron chinense plantation, Jiangxi Forestry Science and Technology, (5), 4-9, 2000 (in Chinese).	web of science	China	Jiangxi	Nianzhu Forest Farm	27.578	114.563	16.8	1591	235	3.65671	planted	Magnoliaceae	Liriodendron	Liriodendron chinense	0.025327	0.974676	W=a*(D^2*H)^b	-3.67588	0.974676	ln(W)=a+b*ln(D^2*H)	aboveground		0.989	7	4.7, 17.4	8.0, 16.0	9	1450	0	0
140	74	Huang, X.S., Wu, C.Z., Hong, W., Li, Z.K., and Cheng, Z.P.: The relationship between stand density and biomass of two rotation Chinese fir plantations, Journal of Fujian College of Forestry, 31(2), 102-105, 2011 (in Chinese).	web of science	China	Fujian	Baisha and Nanyu Forest Farms	26.15	119.275	19.5	1342	370	13.3511	planted	Taxodiaceae	Cunninghamia	Cunninghamia lanceolata	0.02052	1.01045	W=a*(D^2*H)^b	-3.88636	1.01045	ln(W)=a+b*ln(D^2*H)	aboveground	0.99		24	8.3, 34.8	9.0, 24.0	21	1300 to 2400	12.4	48
141	75	Hui, G.Y., Luo, Y.W., and Zhang, X.L.: The productivity of Chinese fir (Cunninghamia lanceolata) plantation at hilly area in Dagang Mountain, Jiangxi Province, Scientia Silvae Sinicae, 25(6), 564-569, 1989 (in Chinese).	web of science	China	Jiangxi	Shanxia Forest Farm	27.746	114.665	18.2	1494	175	2.38552	planted	Taxodiaceae	Cunninghamia	Cunninghamia lanceolata	0.018316	0.966284	W=a*(D^2*H)^b	-3.99998	0.966284	ln(W)=a+b*ln(D^2*H)	aboveground		0.99	41	6.1, 22.6	4.6, 19.0	12	1530 to 3300	0	0
142	76	Ji, Y.H., Zhang, J.L., and Kang, L.X.: A study on biomass equations for Metasequoia glyptostroboides shelterbelt in the coastal agroforestry, Journal of Jiangsu Forestry Science and Technology, 24(2), 1-5, 1997 (in Chinese).	web of science	China	Jiangsu	Xinjie Township	32.677	120.786	14.7	999	5	0	planted	Cupressaceae	Metasequoia	Metasequoia glyptostroboides	-2.2311	0.7659	ln(W)=a+b*ln(D^2*H)	-2.2311	0.7659	ln(W)=a+b*ln(D^2*H)	aboveground		0.992	18	3.2, 24.8	3.5, 15.9	6 to 19	1667	6	18
143	76	Ji, Y.H., Zhang, J.L., and Kang, L.X.: A study on biomass equations for Metasequoia glyptostroboides shelterbelt in the coastal agroforestry, Journal of Jiangsu Forestry Science and Technology, 24(2), 1-5, 1997 (in Chinese).	web of science	China	Jiangsu	Chahe Township	32.356	120.931	14.8	1024	3	0	planted	Cupressaceae	Metasequoia	Metasequoia glyptostroboides	-1.8998	0.7271	ln(W)=a+b*ln(D^2*H)	-1.8998	0.7271	ln(W)=a+b*ln(D^2*H)	aboveground		0.994	15	1.9, 15.8	2.2, 11.4	5 to 15	1667	11.2	21
144	77	Jia, Y., and Qi, L.X.: The relationship between Lophodermium maximum and the biomass of Pinus koraiensis plantation, Journal of Northeast Forestry University, 16(5), 7-14, 1988 (in Chinese).	web of science	China	Liaoning	Benxi Mountainous Region	41.189	124.172	5	963	725	14.1598	planted	Pinaceae	Pinus	Pinus koraiensis	0.033477	0.868934	W=a*(D^2*H)^b	-3.3969	0.868934	ln(W)=a+b*ln(D^2*H)	aboveground		0.997	10	2.7, 11.0	3.0, 8.5	15 and 17	2295 to 3630	6.5	21
145	78	Jia, Y., and Zhang, F.: The biomass of Pinus koraiensis plantation in Caohekou Forest Region, Liaoning Province, Journal of Liaoning Forestry Science and Technology, (5), 18-23, 1985 (in Chinese).	web of science	China	Liaoning	Caohekou Forest Farm	40.88	123.91	6.2	935	400	7.38088	planted	Pinaceae	Pinus	Pinus koraiensis	0.0866837	0.862663	W=a*(D^2*H)^b	-2.44549	0.862663	ln(W)=a+b*ln(D^2*H)	aboveground		0.98	53	2.8, 32.8	2.8, 20.7	13, 17, 19, 28, 33 and 47	450 to 3920	19.5	23
146	79	Jia, K.X., Zheng, Z., and Zhang, Y.P.: Changes in the aboveground biomass of rubber plantations along an elevation gradient in Xishuangbanna, Chinese Journal of Ecology, 25(9), 1028-1032, 2006 (in Chinese).	web of science	China	Yunnan	Xishuangbanna Botanical Garden	21.748	101.097	21.5	1557	800	5.68699	planted	Euphorbiaceae	Hevea	Hevea brasiliensis	0.0305	1.0035	W=a*(D^2*H)^b	-3.49003	1.0035	ln(W)=a+b*ln(D^2*H)	aboveground		0.991	21	7.8, 26.9	9.1, 17.4	14	450 to 550	11.7	27
147	81	Jiang, H.: Study on the biomass of Quercus liaotungensis and Betula dahurica forest in Dongling Mountain, in: Studies on Structures and Functions of Warm-temperate Forest Ecosystems, Chen, L.Z., Huang, J.H., eds., Science Press, Beijing, China, 104-115, 1997 (in Chinese).	web of science	China	Beijing	Xiaolongmen Forest Farm	39.967	115.433	4.8	612	1470	10.7711	natural	Betulaceae	Betula	Betula dahurica	0.11878	0.8231	W=a*(D^2*H)^b	-2.13048	0.8231	ln(W)=a+b*ln(D^2*H)	aboveground		0.965		2.0, 26.0	3.0, 12.0	45 and 50		3	11
148	82	Jiang, Z.L., and Zhao, S.: Study on the biomass of Loblolly pine plantation, in: Proceedings of forest ecosystems on Xiashu Ecological Station, Jiang, Z.L., eds., China Forestry Publishing House, Beijing, China, 10-15, 1992 (in Chinese).	web of science	China	Jiangsu	Xiashu Forest Farm	31.983	119.233	15.5	1051	80	0.238968	planted	Pinaceae	Pinus	Pinus taeda	-3.9218	1.0272	ln(W)=a+b*ln(D^2*H)	-3.9218	1.0272	ln(W)=a+b*ln(D^2*H)	aboveground		0.985	18	8.0, 24.0	6.9, 10.5	11	1250 to 3383	10.6	20
149	83	Jiang, H., and Zhu, J.J.: Study on the biomass and productivity of Picea asperata natural forest, Journal of Sichuan Forestry Science and Technology, 7(2), 5-13, 1986 (in Chinese).	web of science	China	Sichuan	Songpan Forest Region	32.625	103.542	5.8	500	3175	14.5355	natural	Pinaceae	Picea	Picea asperata	0.0374	0.9336	W=a*(D^2*H)^b	-3.28608	0.9336	ln(W)=a+b*ln(D^2*H)	aboveground		0.907	24	10.5, 26.0	8.0, 18.0	30 to 80	533 to 3250	14.1	6
150	84	Jiang, T., Zhao, M., Zhang, S.Z., Yuan, M.L., and Huang, X.R.: Individual biomass and its allocation pattern of Pinus tabuliformis in Hebei, Hebei Journal of Forestry and Orchard Research, 27(3), 239-244, 2012 (in Chinese).	web of science	China	Hebei	North Hebei Province	41.142	117.083	6.2	508	720	2.25768	planted	Pinaceae	Pinus	Pinus tabuliformis	0.0452	0.8828	W=a*(D^2*H)^b	-3.09666	0.8828	ln(W)=a+b*ln(D^2*H)	aboveground	0.994		25	2.1, 31.1	2.8, 18.8	9 to 58		7.4	22
151	85	Jie, J.L., Zhan, Y.S., Huang, W.C., Long, W., Luo, Y.C., Hu, H.Y., and Xie, Z.R.: Study on the biomass of Pinus elliottii stand near Jinggangshan Line of Jing-Jiu Railway, Jiangxi Forestry Science and Technology, (2), 17-20, 2002 (in Chinese).	web of science	China	Jiangxi	Gouzinao Forest Farm	26.833	115	18.6	1371	65	0.183945	planted	Pinaceae	Pinus	Pinus elliottii	0.0975493	0.85163	W=a*(D^2*H)^b	-2.3274	0.85163	ln(W)=a+b*ln(D^2*H)	aboveground		0.993	4	8.0, 15.5	5.5, 9.0	10	1110 to 1280	12.4	48
152	86，87	Jin, A.L.: Study on the biomass of main tree species in Bayingzhuang Forest Farm, Hebei Province, Thesis for Master’s Degree, Beijing Forestry University, Beijing, China, 53pp., 2012 (in Chinese).；Jin, A.L., Rao, L.Y., Li, J., and Zhang, T.: The biomass of Larix principis-rupprechtii plantation, Guangdong Agricultural Sciences, (12), 165-168, 2012 (in Chinese).	web of science	China	Hebei	Mulan Forest Region	42.125	116.883	1.7	470	1375	1.42009	planted	Pinaceae	Larix	Larix principis-rupprechtii	0.03145	0.942303	W=a*(D^2*H)^b	-3.45936	0.942303	ln(W)=a+b*ln(D^2*H)	aboveground	0.984			1.7, 20.5	4.5, 12.5	8 to 49		4.3	24
153	88	Kong, F.B., and Fang, H.: Comparative study on the biomass of Pinus taeda plantations with different densities and ages, Forestry Science and Technology, 28(3), 6-9, 2003 (in Chinese).	web of science	China	Jiangsu	Xiashu Forest Farm	31.983	119.233	15.5	1051	204	0.238968	planted	Pinaceae	Pinus	Pinus taeda	-3.92375	1.06678	ln(W)=a+b*ln(D^2*H)	-3.92375	1.06678	ln(W)=a+b*ln(D^2*H)	aboveground		0.984	20	4.6, 16.2	4.0, 6.0	9	2505 to 4425	10.6	20
154	89	Li, B.T.: Preliminary study on biomass investigation method of Chinese fir plantation, Forest Resources Management, (6), 57-60, 1988 (in Chinese).	web of science	China	Hunan	Zhuting Forest Region	27.86	113.18	17.8	1504	130	0.962128	planted	Taxodiaceae	Cunninghamia	Cunninghamia lanceolata	0.096704	0.767893	W=a*(D^2*H)^b	-2.3361	0.767893	ln(W)=a+b*ln(D^2*H)	aboveground		0.983	33	6.0, 18.6	5.0, 11.0	11 to 15		12.4	48
155	89	Li, B.T.: Preliminary study on biomass investigation method of Chinese fir plantation, Forest Resources Management, (6), 57-60, 1988 (in Chinese).	web of science	China	Hunan	Zhuting Forest Region	27.86	113.18	17.8	1504	130	0.962128	planted	Taxodiaceae	Cunninghamia	Cunninghamia lanceolata	0.056719	0.850648	W=a*(D^2*H)^b	-2.86965	0.850648	ln(W)=a+b*ln(D^2*H)	aboveground		0.988	55	8.3, 24.5	7.5, 15.5	16 to 20		12.4	48
156	89	Li, B.T.: Preliminary study on biomass investigation method of Chinese fir plantation, Forest Resources Management, (6), 57-60, 1988 (in Chinese).	web of science	China	Hunan	Zhuting Forest Region	27.86	113.18	17.8	1504	130	0.962128	planted	Taxodiaceae	Cunninghamia	Cunninghamia lanceolata	0.044935	0.876269	W=a*(D^2*H)^b	-3.10254	0.876269	ln(W)=a+b*ln(D^2*H)	aboveground		0.98	42	7.9, 31.7	8.0, 19.0	21 to 25		12.4	48
157	89	Li, B.T.: Preliminary study on biomass investigation method of Chinese fir plantation, Forest Resources Management, (6), 57-60, 1988 (in Chinese).	web of science	China	Hunan	Zhuting Forest Region	27.86	113.18	17.8	1504	130	0.962128	planted	Taxodiaceae	Cunninghamia	Cunninghamia lanceolata	0.068549	0.822369	W=a*(D^2*H)^b	-2.68021	0.822369	ln(W)=a+b*ln(D^2*H)	aboveground		0.986	118	6.0, 31.7	5.5, 21.0			12.4	48
158	90，91	Li, H.L.: Carbon storage and carbon budget of poplar-crop intercropping ecosystem in the agricultural region of northern Jiangsu Plain, PhD Dissertation, Nanjing Forestry University, Nanjing, China, 125pp., 2010a (in Chinese).；Li, H.L., Chen, L.B., Fang, S.Z., and Sun, Q.X.: Comparison of carbon storage and distribution in different poplar-crop intercropping patterns, Scientia Silvae Sinicae, 45(…	web of science	China	Jiangsu	Suqian Poplar Ecological Site	34.098	118.332	14.9	910	30	0.784574	planted	Salicaceae	Populus	Populus deltoides cv. ‘35’	0.0373	0.8629	W=a*(D^2*H)^b	-3.28876	0.8629	ln(W)=a+b*ln(D^2*H)	aboveground	0.99		7	10.0, 20.0	8.1, 22.6	6	94 to 250	10	22
159	92,93	Li, Z.: Study on the biomass of Platyclatdus orientalis plantation in Xuzhou City, Thesis for Master’s Degree, Nanjing Forestry University, Nanjing, China, 36pp., 2010b (in Chinese).；Li, J.Z., Qin, W.M., Qin, Y., Qin, J., Tang, K., and Duan, W.W.: The biomass and productivity of Manglietia glauca plantation, Journal of Fujian Forestry Science and Technology, 38(1), 1-5, 2011c (in Chinese).	web of science	China	Jiangsu	Limestone Mountains of Xuzhou City	34.192	117.267	14.5	967	35	0	planted	Cupressaceae	Platycladus	Platycladus orientalis	0.0573	0.8657	W=a*(D^2*H)^b	-2.85945	0.8657	ln(W)=a+b*ln(D^2*H)	aboveground		0.97	40	4.5, 20.1	3.3, 9.8	50	725 to 3450	6	18
160	94	Li, Z.H.: Effect of thinning on Cunninghamia lanceolata plantation in the eastern Hunan Province, Scientia Silvae Sinicae, 36(S1), 131-136, 2000 (in Chinese).	web of science	China	Hunan	Daweishan Forest Farm	28.392	114.117	13.7	2000	900	4.77452	planted	Taxodiaceae	Cunninghamia	Cunninghamia lanceolata	0.0979	0.7586	W=a*(D^2*H)^b	-2.32381	0.7586	ln(W)=a+b*ln(D^2*H)	aboveground		0.995	6	3.8, 11.3	3.1, 9.1	10	2500	12.4	48
161	94	Li, Z.H.: Effect of thinning on Cunninghamia lanceolata plantation in the eastern Hunan Province, Scientia Silvae Sinicae, 36(S1), 131-136, 2000 (in Chinese).	web of science	China	Hunan	Daweishan Forest Farm	28.392	114.117	13.7	2000	900	4.77452	planted	Taxodiaceae	Cunninghamia	Cunninghamia lanceolata	0.2944	0.6139	W=a*(D^2*H)^b	-1.22282	0.6139	ln(W)=a+b*ln(D^2*H)	aboveground		0.9807	6	5.2, 18.9	4.3, 15.1	16	1500 to 2500	12.4	48
162	94	Li, Z.H.: Effect of thinning on Cunninghamia lanceolata plantation in the eastern Hunan Province, Scientia Silvae Sinicae, 36(S1), 131-136, 2000 (in Chinese).	web of science	China	Hunan	Daweishan Forest Farm	28.392	114.117	13.7	2000	900	4.77452	planted	Taxodiaceae	Cunninghamia	Cunninghamia lanceolata	0.6834	0.4575	W=a*(D^2*H)^b	-0.380675	0.4575	ln(W)=a+b*ln(D^2*H)	aboveground		0.9734	6	4.5, 13.4	4.8, 12.1	10	2500	12.4	48
163	94	Li, Z.H.: Effect of thinning on Cunninghamia lanceolata plantation in the eastern Hunan Province, Scientia Silvae Sinicae, 36(S1), 131-136, 2000 (in Chinese).	web of science	China	Hunan	Daweishan Forest Farm	28.392	114.117	13.7	2000	900	4.77452	planted	Taxodiaceae	Cunninghamia	Cunninghamia lanceolata	0.0085	1.0845	W=a*(D^2*H)^b	-4.76769	1.0845	ln(W)=a+b*ln(D^2*H)	aboveground		0.9731	6	6.0, 20.7	6.1, 17.5	16	1500 to 2500	12.4	48
164	94	Li, Z.H.: Effect of thinning on Cunninghamia lanceolata plantation in the eastern Hunan Province, Scientia Silvae Sinicae, 36(S1), 131-136, 2000 (in Chinese).	web of science	China	Hunan	Daweishan Forest Farm	28.392	114.117	13.7	2000	900	4.77452	planted	Taxodiaceae	Cunninghamia	Cunninghamia lanceolata	0.1723	0.6769	W=a*(D^2*H)^b	-1.75852	0.6769	ln(W)=a+b*ln(D^2*H)	aboveground		0.9783	6	5.1, 15.2	6.4, 14.0	10	2500	12.4	48
165	94	Li, Z.H.: Effect of thinning on Cunninghamia lanceolata plantation in the eastern Hunan Province, Scientia Silvae Sinicae, 36(S1), 131-136, 2000 (in Chinese).	web of science	China	Hunan	Daweishan Forest Farm	28.392	114.117	13.7	2000	900	4.77452	planted	Taxodiaceae	Cunninghamia	Cunninghamia lanceolata	0.3168	0.6089	W=a*(D^2*H)^b	-1.14948	0.6089	ln(W)=a+b*ln(D^2*H)	aboveground		0.9875	6	6.6, 24.9	7.7, 20.0	16	1500 to 2500	12.4	48
166	95	Li, S.L., and Hou, J.Z.: The biomass of Populus tomentosa clonal plantation, Acta Agriculturae Universitatis Henanensis, 29(2), 134-140, 1995 (in Chinese).	web of science	China	Henan	Forest Farm of Henan Agricultural University	34.717	113.7	14.2	641	81	0.11283	planted	Salicaceae	Populus	Populus tomentosa	0.014	1	W=a*(D^2*H)^b	-4.2687	1	ln(W)=a+b*ln(D^2*H)	aboveground		0.999	5	3.0, 20.0	4.0, 17.0	2, 4, 6 and 8		6	18
167	95	Li, S.L., and Hou, J.Z.: The biomass of Populus tomentosa clonal plantation, Acta Agriculturae Universitatis Henanensis, 29(2), 134-140, 1995 (in Chinese).	web of science	China	Henan	Forest Farm of Henan Agricultural University	34.717	113.7	14.2	641	81	0.11283	planted	Salicaceae	Populus	Populus tomentosa	0.012	1.033	W=a*(D^2*H)^b	-4.42285	1.033	ln(W)=a+b*ln(D^2*H)	aboveground		0.922	5	3.0, 17.0	4.0, 16.0	2, 4, 6 and 8		6	18
168	95	Li, S.L., and Hou, J.Z.: The biomass of Populus tomentosa clonal plantation, Acta Agriculturae Universitatis Henanensis, 29(2), 134-140, 1995 (in Chinese).	web of science	China	Henan	Forest Farm of Henan Agricultural University	34.717	113.7	14.2	641	81	0.11283	planted	Salicaceae	Populus	Populus tomentosa	0.013	1.003	W=a*(D^2*H)^b	-4.34281	1.003	ln(W)=a+b*ln(D^2*H)	aboveground		0.9989	5	2.0, 22.0	4.0, 17.0	2, 4, 6 and 8		6	18
169	95	Li, S.L., and Hou, J.Z.: The biomass of Populus tomentosa clonal plantation, Acta Agriculturae Universitatis Henanensis, 29(2), 134-140, 1995 (in Chinese).	web of science	China	Henan	Forest Farm of Henan Agricultural University	34.717	113.7	14.2	641	81	0.11283	planted	Salicaceae	Populus	Populus tomentosa	0.013	1.013	W=a*(D^2*H)^b	-4.34281	1.013	ln(W)=a+b*ln(D^2*H)	aboveground		0.9998	5	2.0, 22.0	3.0, 17.0	2, 4, 6 and 8		6	18
170	95	Li, S.L., and Hou, J.Z.: The biomass of Populus tomentosa clonal plantation, Acta Agriculturae Universitatis Henanensis, 29(2), 134-140, 1995 (in Chinese).	web of science	China	Henan	Forest Farm of Henan Agricultural University	34.717	113.7	14.2	641	81	0.11283	planted	Salicaceae	Populus	Populus tomentosa	0.015	0.988	W=a*(D^2*H)^b	-4.19971	0.988	ln(W)=a+b*ln(D^2*H)	aboveground		0.9992	5	2.0, 22.0	4.0, 17.0	2, 4, 6 and 8		6	18
171	96	Li, H., Li, C.Y., Zha, T.S., Liu, J.L., Jia, X., Wang, X.P., Chen, W.J., and He, G.M.: Patterns of biomass allocation in an age-sequence of secondary Pinus bungeana forests in China, The Forestry Chronicle, 90(2), 169-176, 2014.	web of science	China	Gansu	Xiaolong Mountain	34.476	106.553	11.3	641	960	15.2173	natural	Pinaceae	Pinus	Pinus bungeana	0.0736888	0.901	W=a*(D^2*H)^b	-2.6079	0.901	ln(W)=a+b*ln(D^2*H)	aboveground	0.992		30	1.0, 48.5	2.1, 13.0	16, 35, 50 and 68	540 to 5660	9.8	19
172	97	Li, D.L., Jiang, P., and Wang, Y.F.: Individual biomass and productivity of Larix principis-rupprechtii plantation in Yanshan Mountain, Hebei Journal of Forestry and Orchard Research, 26(4), 334-339, 2011a (in Chinese).	web of science	China	Hebei	Mulan Forest Region	42.125	116.883	1.7	470	1375	1.42009	planted	Pinaceae	Larix	Larix principis-rupprechtii	0.0337239	0.926574	W=a*(D^2*H)^b	-3.38955	0.926574	ln(W)=a+b*ln(D^2*H)	aboveground		0.976	33	1.7, 20.5	2.3, 20.5	7 to 49		4.3	24
173	98	Li, G.X., Meng, G.T., Fang, X.J., Lang, N.J., Yuan, C.M., and Wen, S.L.: Community characteristics and the biomass of Alnus cremastogyne plantation in central Yunnan Plateau, Journal of Zhejiang Forestry College, 23(4), 362-366, 2006a (in Chinese).	web of science	China	Yunnan	Toutang Watershed	26.45	103.4	12.7	861	2150	8.98753	planted	Betulaceae	Alnus	Alnus cremastogyne	0.027388	0.898869	W=a*(D^2*H)^b	-3.59765	0.898869	ln(W)=a+b*ln(D^2*H)	aboveground		0.9	7	2.8, 8.3	2.5, 7.5	5	3400	27.2	23
174	99	Li, J.H., Li, C.J., and Peng, S.K.: Study on the biomass expansion factor of poplar plantation, Journal of Nanjing Forestry University (Natural Sciences Edition), 31(4), 37-40, 2007a (in Chinese).	web of science	China	Henan	Wuzhi County	35.05	113.408	14.4	538	102	0.274285	planted	Salicaceae	Populus	Populus canadensis cv. ‘I-72'	0.006	1.098	W=a*(D^2*H)^b	-5.116	1.098	ln(W)=a+b*ln(D^2*H)	aboveground	0.995		23	12.0, 36.0	13.0, 21.5	10	834	6	18
175	100101	Li, J.L., Liang, S.C., and Cheng, S.Z.: A preliminary study on the community characteristics of Keteleeria davidiana var. chien-peii forest in Guizhou, Guizhou Science, 11(4), 7-11, 1993 (in Chinese).；Li, J.L., Liang, S.C., and Cheng, S.Z.: Preliminary study on the biomass of Keteleeria davidiana var. chien-peii population in Qingyan Town, Guizhou Province, Journal of Guizhou Normal University (N…	web of science	China	Guizhou	Qingyan Township	26.433	106.667	15.3	1160	1070	0.332704	natural	Pinaceae	Keteleeria	Keteleeria davidiana	0.0729	0.9334	W=a*(D^2*H)^b	-2.61867	0.9334	ln(W)=a+b*ln(D^2*H)	aboveground		0.986		3.1, 9.4	1.2, 8.0	20		21.3	19
176	102	Li, S.H., Shi, J.N., and Lei, P.: The biomass and its vertical distribution of the second-generation Chinese fir plantation, Journal of Sichuan Forestry Science and Technology, 28(1), 64-67, 2007b (in Chinese).	web of science	China	Hunan	Huitong Ecological Station	26.833	109.75	16.8	1300	400	1.00517	planted	Taxodiaceae	Cunninghamia	Cunninghamia lanceolata	-4.372	0.979	ln(W)=a+b*ln(D^2*H)	-4.372	0.979	ln(W)=a+b*ln(D^2*H)	aboveground	0.991		5	6.7, 17.0	7.1, 13.7	11	2175	4	10
177	103	Li, W.B., Bao, W.K., He, B.H., Wu, W.Y., and Li, F.L.: Biomass distribution and its influencing factors of Pinus tabuliformis plantations in the Dagou Valley of the upper Minjiang River, Journal of Mountain Science, 25(2), 236-244, 2007c (in Chinese).	web of science	China	Sichuan	Maoxian Ecological Station	31.7	103.9	8.9	945	1955	12.0231	planted	Pinaceae	Pinus	Pinus tabuliformis	0.0675	0.9488	W=a*(D^2*H)^b	-2.69563	0.9488	ln(W)=a+b*ln(D^2*H)	aboveground		0.956		4.9, 15.1	3.5, 9.9	22 and 24	1300 to 5700	7.4	22
178	104	Li, X.C., Huang, L.B., Gui, G.R., Li, Z.J., Fan, K.S., Lu, H.L., Du, X.X., Ma, W.M., Yang, J.M., and Li, Y.L.: Effects of initially planted density on young Chinese fir plantation for construction timber, Journal of Jiangsu Forestry Science and Technology, 23(3), 1-6, 1996a (in Chinese).	web of science	China	Jiangsu	Dongjin Forest Farm	31.917	119.133	15.2	1012	20	0.438177	planted	Taxodiaceae	Cunninghamia	Cunninghamia lanceolata	0.3396	0.5922	W=a*(D^2*H)^b	-1.07999	0.5922	ln(W)=a+b*ln(D^2*H)	aboveground	0.914		20	1.6, 6.5	1.8, 4.7	6	3370 to 5550	10.6	20
179	105	Li, X.G., Xu, J.Y., and Zhai, C.Y.: Study on the biomass of Gordonia acumenata community in Jinyun Mountains, in: Ecological Research on Evergreen Broadleaved Forests, Zhong, Z.C., eds., Southwest Normal University Press, Chongqing, China, 234-250, 1988 (in Chinese).	web of science	China	Chongqing	Jinyun Mountain	29.843	106.404	17.4	1107	480	11.6057	natural	Theaceae	Gordonia	Gordonia acuminata	0.0372436	0.9541	W=a*(D^2*H)^b	-3.29027	0.9541	ln(W)=a+b*ln(D^2*H)	aboveground		0.9976		11.5, 43.5	8.0, 21.0	50	750	12	46
180	105	Li, X.G., Xu, J.Y., and Zhai, C.Y.: Study on the biomass of Gordonia acumenata community in Jinyun Mountains, in: Ecological Research on Evergreen Broadleaved Forests, Zhong, Z.C., eds., Southwest Normal University Press, Chongqing, China, 234-250, 1988 (in Chinese).	web of science	China	Chongqing	Jinyun Mountain	29.843	106.404	17.4	1107	870	11.6057	natural	Theaceae	Gordonia	Gordonia acuminata	0.0549934	0.9083	W=a*(D^2*H)^b	-2.90054	0.9083	ln(W)=a+b*ln(D^2*H)	aboveground		0.9918		6.0, 21.5	8.0, 21.0	30	2470	12	46
181	106	Li, X.R., Liu, Q.J., Chen, Y.R., Hu, L.L., and Yang, F.T.: Aboveground biomass of three coniferous plantations in Qianyanzhou Research Station, Chinese Journal of Applied Ecology, 17(8), 1382-1388, 2006b (in Chinese).	web of science	China	Jiangxi	Qianyanzhou Ecological Station	26.747	115.07	17.9	1489	100	0.623907	planted	Taxodiaceae	Cunninghamia	Cunninghamia lanceolata	0.0210578	0.9476	W=a*(D^2*H)^b	-3.86048	0.9476	ln(W)=a+b*ln(D^2*H)	aboveground		0.985	22	9.6, 25.9	8.4, 14.5	20	3420	12.4	48
182	106	Li, X.R., Liu, Q.J., Chen, Y.R., Hu, L.L., and Yang, F.T.: Aboveground biomass of three coniferous plantations in Qianyanzhou Research Station, Chinese Journal of Applied Ecology, 17(8), 1382-1388, 2006b (in Chinese).	web of science	China	Jiangxi	Qianyanzhou Ecological Station	26.747	115.07	17.9	1489	100	0.623907	planted	Pinaceae	Pinus	Pinus massoniana	0.0071763	1.1328	W=a*(D^2*H)^b	-4.93697	1.1328	ln(W)=a+b*ln(D^2*H)	aboveground		0.988	14	5.8, 16.6	9.0, 12.0	20	1850	12.4	48
183	106	Li, X.R., Liu, Q.J., Chen, Y.R., Hu, L.L., and Yang, F.T.: Aboveground biomass of three coniferous plantations in Qianyanzhou Research Station, Chinese Journal of Applied Ecology, 17(8), 1382-1388, 2006b (in Chinese).	web of science	China	Jiangxi	Qianyanzhou Ecological Station	26.747	115.07	17.9	1489	100	0.623907	planted	Pinaceae	Pinus	Pinus elliottii	0.0204309	0.9667	W=a*(D^2*H)^b	-3.89071	0.9667	ln(W)=a+b*ln(D^2*H)	aboveground		0.97	19	7.6, 29.7	8.8, 21.8	20	1475	12.4	48
184	107	Li, Y., Zhang, J.G., Duan, A.G., and Xiang, C.W.: Selection of biomass estimation models for Chinese fir plantation, Chinese Journal of Applied Ecology, 21(12), 3036-3046, 2010a (in Chinese).	web of science	China	Fujian	Weimin Forest Farm	27.083	117.717	17.7	1768	475	4.56424	planted	Taxodiaceae	Cunninghamia	Cunninghamia lanceolata	0.0355	1.2782	W=a*(D^2*H)^b	-3.33822	1.2782	ln(W)=a+b*ln(D^2*H)	aboveground		0.99	14	5.6, 22.5	5.9, 14.8	16	2500	18	23
185	107	Li, Y., Zhang, J.G., Duan, A.G., and Xiang, C.W.: Selection of biomass estimation models for Chinese fir plantation, Chinese Journal of Applied Ecology, 21(12), 3036-3046, 2010a (in Chinese).	web of science	China	Fujian	Weimin Forest Farm	27.083	117.717	17.7	1768	475	4.56424	planted	Taxodiaceae	Cunninghamia	Cunninghamia lanceolata	0.0225	1.3685	W=a*(D^2*H)^b	-3.79424	1.3685	ln(W)=a+b*ln(D^2*H)	aboveground		0.987	16	8.7, 27.8	10.3, 22.7	28	1650 to 5267	18	23
186	107	Li, Y., Zhang, J.G., Duan, A.G., and Xiang, C.W.: Selection of biomass estimation models for Chinese fir plantation, Chinese Journal of Applied Ecology, 21(12), 3036-3046, 2010a (in Chinese).	web of science	China	Fujian	Weimin Forest Farm	27.083	117.717	17.7	1768	475	4.56424	planted	Taxodiaceae	Cunninghamia	Cunninghamia lanceolata	0.032	1.305	W=a*(D^2*H)^b	-3.44202	1.305	ln(W)=a+b*ln(D^2*H)	aboveground		0.99	39	5.6, 27.8	4.9, 22.7	7, 16 and 28	1650 to 5267	18	23
187	108	Li, Z., Wang, Z.Y., Wang, Y., Guan, Q.W., Wei, W., Dong, P., and Zhang, H.N.: Effect of thinning on the biomass of Platyclatdus orientalis plantation, China Forestry Science and Technology, 24(1), 68-71, 2010b (in Chinese).	web of science	China	Jiangsu	Zhaotuan Forest Farm	34.183	117.417	14.5	967	150	1.3682	planted	Cupressaceae	Platycladus	Platycladus orientalis	0.0392	0.9264	W=a*(D^2*H)^b	-3.23908	0.9264	ln(W)=a+b*ln(D^2*H)	aboveground		0.9755	5	4.9, 15.0	3.6, 8.6	50	2350	6	18
188	108	Li, Z., Wang, Z.Y., Wang, Y., Guan, Q.W., Wei, W., Dong, P., and Zhang, H.N.: Effect of thinning on the biomass of Platyclatdus orientalis plantation, China Forestry Science and Technology, 24(1), 68-71, 2010b (in Chinese).	web of science	China	Jiangsu	Zhaotuan Forest Farm	34.183	117.417	14.5	967	150	1.3682	planted	Cupressaceae	Platycladus	Platycladus orientalis	0.0199	1.039	W=a*(D^2*H)^b	-3.91704	1.039	ln(W)=a+b*ln(D^2*H)	aboveground		0.9815	5	4.5, 18.4	3.7, 9.5	50	1700	6	18
189	108	Li, Z., Wang, Z.Y., Wang, Y., Guan, Q.W., Wei, W., Dong, P., and Zhang, H.N.: Effect of thinning on the biomass of Platyclatdus orientalis plantation, China Forestry Science and Technology, 24(1), 68-71, 2010b (in Chinese).	web of science	China	Jiangsu	Zhaotuan Forest Farm	34.183	117.417	14.5	967	150	1.3682	planted	Cupressaceae	Platycladus	Platycladus orientalis	0.0215	1.0168	W=a*(D^2*H)^b	-3.8397	1.0168	ln(W)=a+b*ln(D^2*H)	aboveground		0.9362	5	6.2, 17.4	4.4, 9.8	50	1300	6	18
190	109	Li, Z.H., He, L.X., Zhou, Y.P., and Zhou, Q.K.: The biomass and productivity of Metasequoia glyphostrobodes plantation, Journal of Central South Forestry University, 16(2), 47-51, 1996b (in Chinese).	web of science	China	Hunan	Daweishan Forest Farm	28.392	114.117	13.7	2000	900	4.77452	planted	Cupressaceae	Metasequoia	Metasequoia glyptostroboides	0.0130596	0.943792	W=a*(D^2*H)^b	-4.33823	0.943792	ln(W)=a+b*ln(D^2*H)	aboveground		0.98	10	10.8, 32.4	7.9, 23.7	16	1300	12.4	48
191	110	Liang, H.W., Wen, Y.G., Wu, G.X., Huang, X.Z., Zhou, G.F., and Chen, D.L.: Effects of successive rotations on growth and productivity of Eucalyptus urophylla × E. grandis short-rotation plantation, Journal of Fujian Forestry Science and Technology, 35(3): 14-18, 2008 (in Chinese).	web of science	China	Guangxi	Dongmen Forest Farm	22.392	107.617	21.8	1200	100	2.7495	planted	Myrtaceae	Eucalyptus	Eucalyptus urophylla × E. grandis	0.02268	0.95869	W=a*(D^2*H)^b	-3.78627	0.95869	ln(W)=a+b*ln(D^2*H)	aboveground		0.993	30	4.9, 15.8	7.4, 25.2	3.6		9.8	25
192	110	Liang, H.W., Wen, Y.G., Wu, G.X., Huang, X.Z., Zhou, G.F., and Chen, D.L.: Effects of successive rotations on growth and productivity of Eucalyptus urophylla × E. grandis short-rotation plantation, Journal of Fujian Forestry Science and Technology, 35(3): 14-18, 2008 (in Chinese).	web of science	China	Guangxi	Dongmen Forest Farm	22.392	107.617	21.8	1200	100	2.7495	planted	Myrtaceae	Eucalyptus	Eucalyptus urophylla × E. grandis	0.01525	1.02142	W=a*(D^2*H)^b	-4.18318	1.02142	ln(W)=a+b*ln(D^2*H)	aboveground		0.996	30	4.1, 18.2	6.1, 29.2	5.8		9.8	25
193	110	Liang, H.W., Wen, Y.G., Wu, G.X., Huang, X.Z., Zhou, G.F., and Chen, D.L.: Effects of successive rotations on growth and productivity of Eucalyptus urophylla × E. grandis short-rotation plantation, Journal of Fujian Forestry Science and Technology, 35(3): 14-18, 2008 (in Chinese).	web of science	China	Guangxi	Dongmen Forest Farm	22.392	107.617	21.8	1200	100	2.7495	planted	Myrtaceae	Eucalyptus	Eucalyptus urophylla × E. grandis	0.01257	1.03385	W=a*(D^2*H)^b	-4.37644	1.03385	ln(W)=a+b*ln(D^2*H)	aboveground		0.998	30	3.5, 17.7	5.2, 28.4	7.3		9.8	25
194	111	Liang, K.N., Zhou, W.L., and Li, Y.Q.: Effects of fertilization on biomass and nutrient contents of young Eucalyptus urophylla cl. MLA plantation, Forest Research, 17(3), 327-333, 2004 (in Chinese).	web of science	China	Guangdong	Zhenhai Forest Farm	22.542	112.5	22.1	1822	80	0.690202	planted	Myrtaceae	Eucalyptus	Eucalyptus urophylla	0.008682	1.11769	W=a*(D^2*H)^b	-4.7465	1.11769	ln(W)=a+b*ln(D^2*H)	aboveground		0.966	30	3.9, 11.7	10.0, 17.0	6	1667	5.3	15
195	112	Liang, N., Wang, W.B., and Tian, K.: Biomass distribution characteristics of 4- and 13-year-old Betula alnoides plantations, Journal of West China Forestry Science, 35(4), 188-192, 2006 (in Chinese).	web of science	China	Yunnan	Puwen Forest Farm	22.417	101.1	20.1	1655	1077	3.84923	planted	Betulaceae	Betula	Betula alnoides	0.0205	1.0116	W=a*(D^2*H)^b	-3.88733	1.0116	ln(W)=a+b*ln(D^2*H)	aboveground		0.9633	7	3.0, 6.5	4.5, 7.0	4		12.6	46
196	112	Liang, N., Wang, W.B., and Tian, K.: Biomass distribution characteristics of 4- and 13-year-old Betula alnoides plantations, Journal of West China Forestry Science, 35(4), 188-192, 2006 (in Chinese).	web of science	China	Yunnan	Puwen Forest Farm	22.417	101.1	20.1	1655	1077	3.84923	planted	Betulaceae	Betula	Betula alnoides	0.0684	0.8328	W=a*(D^2*H)^b	-2.68238	0.8328	ln(W)=a+b*ln(D^2*H)	aboveground		0.9361	6	7.0, 14.5	9.5, 14.0	13		12.6	46
197	113	Liao, H.Z., Zheng, Y.M., Zhang, C.N., and Chen, D.Y.: Study on the biomass of Cinnamomum camphora plantation, Forest Science and Technology, (9), 15-18, 1986 (in Chinese).	web of science	China	Fujian	Xinkou Forest Farm	26.267	117.617	19.4	1586	250	7.08035	planted	Lauraceae	Cinnamomum	Cinnamomum camphora	0.06939	0.828257	W=a*(D^2*H)^b	-2.66801	0.828257	ln(W)=a+b*ln(D^2*H)	aboveground		0.948		8.0, 16.0	8.5, 16.5	21	1170	12.4	48
198	114	Lin, W.F., and Lin, D.X.: Biomass and productivity of Pinus massoniana plantation, Journal of Heilongjiang Vocational Institute of Ecological Engineering, 23(5), 19-21, 2010 (in Chinese).	web of science	China	Fujian	Darong Forest Farm	25.517	117.933	18	1900	620	5.18508	planted	Pinaceae	Pinus	Pinus massoniana	0.03494	0.9983	W=a*(D^2*H)^b	-3.35412	0.9983	ln(W)=a+b*ln(D^2*H)	aboveground		0.996	8	9.3, 27.8	7.4, 22.2	40	758	18	23
199	115	Lin, S.M., Xu, T.G., and Zhou, G.M.: Study on the biomass of Chinese fir plantation, Journal of Zhejiang Forestry College, 8(3), 288-294, 1991 (in Chinese).	web of science	China	Zhejiang	Kaihua County	29.146	118.411	16.9	1713	183	2.79647	planted	Taxodiaceae	Cunninghamia	Cunninghamia lanceolata	0.0402	0.83	W=a*(D^2*H)^b	-3.21389	0.83	ln(W)=a+b*ln(D^2*H)	aboveground		0.95	103	6.1, 20.3	3.9, 16.0	12 to 25		30.7	50
200	116	Lin, W.H., Chen, K.M., and Liu, Z.G.: Biomass and nutrient element content of Eucalyptus camaldulensis plantations of dry-hot valley in southwest Sichuan, Mountain Research, 12(4), 251-255, 1994 (in Chinese).	web of science	China	Sichuan	Ningnan County	27.067	102.7	19.3	970	1225	11.4334	planted	Myrtaceae	Eucalyptus	Eucalyptus camaldulensis	-1.5736	0.6384	ln(W)=a+b*ln(D^2*H)	-1.5736	0.6384	ln(W)=a+b*ln(D^2*H)	aboveground		0.974	5	2.1, 6.4	2.5, 7.5	5	3200	18	23
201	116	Lin, W.H., Chen, K.M., and Liu, Z.G.: Biomass and nutrient element content of Eucalyptus camaldulensis plantations of dry-hot valley in southwest Sichuan, Mountain Research, 12(4), 251-255, 1994 (in Chinese).	web of science	China	Sichuan	Ningnan County	27.067	102.7	19.3	970	1225	11.4334	planted	Myrtaceae	Eucalyptus	Eucalyptus camaldulensis	-3.521	1.0217	ln(W)=a+b*ln(D^2*H)	-3.521	1.0217	ln(W)=a+b*ln(D^2*H)	aboveground		0.995	5	2.8, 8.3	3.6, 10.9	5	3200	18	23
202	118	Liu, B.: Study on individual biomass and allocation pattern of Pinus tabuliformis natural forest in Helan Mountains, China, Thesis for Master’s Degree, Northwest Agricultural and Forestry University, Yangling, China, 46pp., 2010 (in Chinese).	web of science	China	Ningxia	Helanshan Nature Reserve	38.842	106.25	-0.8	400	2200	0.073478	natural	Pinaceae	Pinus	Pinus tabuliformis	-3.649	0.92	ln(W)=a+b*ln(D^2*H)	-3.649	0.92	ln(W)=a+b*ln(D^2*H)	aboveground		0.99	12	8.1, 32.5	7.6, 14.3	43 to 106	890 to 1220	4.3	5
203	119	Liu, Q.: Biomass and productivity of different age-group Pinus massoniana plantations, Journal of Central South Forestry University, 16(4), 47-51, 1996 (in Chinese).	web of science	China	Guangxi	Lufengshan Forest Farm	23.75	109.67	21.1	1419	227	0.666344	planted	Pinaceae	Pinus	Pinus massoniana	0.023197	0.92015	W=a*(D^2*H)^b	-3.76373	0.92015	ln(W)=a+b*ln(D^2*H)	aboveground		0.99	6	2.6, 7.8	3.3, 7.2	8	8010	12.4	48
204	119	Liu, Q.: Biomass and productivity of different age-group Pinus massoniana plantations, Journal of Central South Forestry University, 16(4), 47-51, 1996 (in Chinese).	web of science	China	Guangxi	Lufengshan Forest Farm	23.75	109.67	21.1	1419	227	0.666344	planted	Pinaceae	Pinus	Pinus massoniana	0.003136	1.20202	W=a*(D^2*H)^b	-5.76481	1.20202	ln(W)=a+b*ln(D^2*H)	aboveground		0.99	6	9.5, 28.5	8.3, 18.0	23	1635	12.4	48
205	120	Liu, T.T.: Calculating biomass and carbon storage of poplar plantation based on tree structure, Thesis for Master’s Degree, Beijing Forestry University, Beijing, China, 52pp., 2009.	web of science	China	Beijing	Daxing District	39.642	116.467	11.6	556	33	0.073725	planted	Salicaceae	Populus	Populus canadensis cv. ‘Neva'	0.023113	0.9258	W=a*(D^2*H)^b	-3.76736	0.9258	ln(W)=a+b*ln(D^2*H)	aboveground		0.9802	9	4.0, 24.0	6.9, 18.4	6		4.2	17
206	121	Liu, W.Y.: Study on the biomass and productivity of Acacia dealbata plantation in the protected district of water sources in north Kunming, Guihaia, 15(4), 327-334, 1995b (in Chinese).	web of science	China	Yunnan	Songhuaba Nature Reserve	25.15	102.783	13.8	1030	1960	2.78623	planted	Leguminosae	Acacia	Acacia dealbata	0.1637	0.7396	W=a*(D^2*H)^b	-1.80972	0.7396	ln(W)=a+b*ln(D^2*H)	aboveground		0.988	9	4.0, 16.0	4.0, 16.0	20	633	14.3	50
207	122	Liu, K., and Chen, Y.E.: Biological productivity of Robinia pseudoacacia plantation in the Loess Plateau Area of the north Weihe River, Acta Botanica Boreali-Occidentalia Sinica, 9(3), 197-201, 1989 (in Chinese).	web of science	China	Shaanxi	Wangdonggou Watershed	35.233	107.692	9.1	584	1129	3.62944	planted	Leguminosae	Robinia	Robinia pseudoacacia	0.0347	0.9021	W=a*(D^2*H)^b	-3.36102	0.9021	ln(W)=a+b*ln(D^2*H)	aboveground		0.98		2.0, 12.0	2.2, 10.3	17	1924	6.5	21
208	123	Liu, X.Z., and Cai, B.Y.: Comparative study between the biomass of Pinus massoniana plantation and P. elliottii plantation, Forest Resources Management, (5), 28-31, 1993 (in Chinese).	web of science	China	Guangxi	Lufengshan Forest Farm	23.75	109.67	21.1	1419	227	0.666344	planted	Pinaceae	Pinus	Pinus elliottii	0.00193	1.2944	W=a*(D^2*H)^b	-6.25024	1.2944	ln(W)=a+b*ln(D^2*H)	aboveground		0.997	6	7.4, 22.1	6.4, 19.1	15	3255	12.4	48
209	124	Liu, X.Z., and Kang, W.X.: The biomass of Eucommia ulmoides plantation, Phellodendron chinense plantation, and Magnolia officinalis var. biloba plantation, in: Long-term Located Research on Forest Ecosystems, Liu, X.Z., Kang, W.X., Chen, X.Y., Wen, S.Z., eds., China Forestry Publishing House, Beijing, China, 49-52, 1993 (in Chinese).	web of science	China	Hunan	Chengnan Forest Farm	25.967	111.517	18	1284	400	8.78211	planted	Eucommiaceae	Eucommia	Eucommia ulmoides	0.204377	0.633864	W=a*(D^2*H)^b	-1.58779	0.633864	ln(W)=a+b*ln(D^2*H)	aboveground		0.9689	10	2.0, 9.0	2.9, 7.5	12	1712	18	23
210	124	Liu, X.Z., and Kang, W.X.: The biomass of Eucommia ulmoides plantation, Phellodendron chinense plantation, and Magnolia officinalis var. biloba plantation, in: Long-term Located Research on Forest Ecosystems, Liu, X.Z., Kang, W.X., Chen, X.Y., Wen, S.Z., eds., China Forestry Publishing House, Beijing, China, 49-52, 1993 (in Chinese).	web of science	China	Hunan	Chengnan Forest Farm	25.967	111.517	18	1284	400	8.78211	planted	Magnoliaceae	Houpoa	Houpoa officinalis	0.0133617	1.08485	W=a*(D^2*H)^b	-4.31536	1.08485	ln(W)=a+b*ln(D^2*H)	aboveground		0.9996	10	2.0, 9.0	2.9, 7.5	12	1590	18	23
211	124	Liu, X.Z., and Kang, W.X.: The biomass of Eucommia ulmoides plantation, Phellodendron chinense plantation, and Magnolia officinalis var. biloba plantation, in: Long-term Located Research on Forest Ecosystems, Liu, X.Z., Kang, W.X., Chen, X.Y., Wen, S.Z., eds., China Forestry Publishing House, Beijing, China, 49-52, 1993 (in Chinese).	web of science	China	Hunan	Chengnan Forest Farm	25.967	111.517	18	1284	400	8.78211	planted	Rutaceae	Phellodendron	Phellodendron chinense	0.0539461	0.834184	W=a*(D^2*H)^b	-2.91977	0.834184	ln(W)=a+b*ln(D^2*H)	aboveground		0.9798	10	2.0, 9.0	2.9, 7.5	12	1920	18	23
212	125	Liu, Z.G., and Ma, Q.Y.: An approach to methods for estimating biomass of Larix principis-rupprechtii artificial forests, Journal of Beijing Forestry University, 14(S), 105-113, 1992 (in Chinese).	web of science	China	Hebei	Sunjiaying Forest Farm	41.317	117.717	6.5	509	975	2.24824	planted	Pinaceae	Larix	Larix principis-rupprechtii	-4.45632	1.04759	ln(W)=a+b*ln(D^2*H)	-4.45632	1.04759	ln(W)=a+b*ln(D^2*H)	aboveground		0.975	25	8.8, 22.3	8.1, 15.9			6.5	21
213	125	Liu, Z.G., and Ma, Q.Y.: An approach to methods for estimating biomass of Larix principis-rupprechtii artificial forests, Journal of Beijing Forestry University, 14(S), 105-113, 1992 (in Chinese).	web of science	China	Hebei	Saihanba Forest Farm	42.317	117.25	-1.4	450	1720	0.965496	planted	Pinaceae	Larix	Larix principis-rupprechtii	-3.97885	0.96391	ln(W)=a+b*ln(D^2*H)	-3.97885	0.96391	ln(W)=a+b*ln(D^2*H)	aboveground		0.991	46	2.4, 21.7	3.7, 16.6			7.4	22
214	125	Liu, Z.G., and Ma, Q.Y.: An approach to methods for estimating biomass of Larix principis-rupprechtii artificial forests, Journal of Beijing Forestry University, 14(S), 105-113, 1992 (in Chinese).	web of science	China	Hebei	Saihanba Forest Farm	42.317	117.25	-1.4	450	1259	0.965496	planted	Pinaceae	Larix	Larix principis-rupprechtii	-4.04088	0.96109	ln(W)=a+b*ln(D^2*H)	-4.04088	0.96109	ln(W)=a+b*ln(D^2*H)	aboveground		0.996	33	4.7, 32.1	4.1, 14.3			7.4	22
215	126	Liu, G.Y., Zhao, G.H., Wang, G.H., Ma, C.M., and Li, J.: Biomass allocation pattern of Larix principis-rupprechtii plantation, Hebei Journal of Forestry and Orchard Research, 26(3), 222-226, 2011a (in Chinese).	web of science	China	Hebei	Xinfeng Forest Farm	41.75	118	1.3	470	1230	4.33289	planted	Pinaceae	Larix	Larix principis-rupprechtii	0.006171	1.015	W=a*(D^2*H)^b	-5.08789	1.015	ln(W)=a+b*ln(D^2*H)	aboveground	0.9229			1.8, 5.3	1.3, 4.4	6	4917	7.4	22
216	126	Liu, G.Y., Zhao, G.H., Wang, G.H., Ma, C.M., and Li, J.: Biomass allocation pattern of Larix principis-rupprechtii plantation, Hebei Journal of Forestry and Orchard Research, 26(3), 222-226, 2011a (in Chinese).	web of science	China	Hebei	Xinfeng Forest Farm	41.75	118	1.3	470	1210	4.33289	planted	Pinaceae	Larix	Larix principis-rupprechtii	0.014981	1.0057	W=a*(D^2*H)^b	-4.20097	1.0057	ln(W)=a+b*ln(D^2*H)	aboveground	0.985			2.6, 7.7	2.0, 6.7	12	4667	7.4	22
217	126	Liu, G.Y., Zhao, G.H., Wang, G.H., Ma, C.M., and Li, J.: Biomass allocation pattern of Larix principis-rupprechtii plantation, Hebei Journal of Forestry and Orchard Research, 26(3), 222-226, 2011a (in Chinese).	web of science	China	Hebei	Xinfeng Forest Farm	41.75	118	1.3	470	1090	4.33289	planted	Pinaceae	Larix	Larix principis-rupprechtii	0.020449	0.9668	W=a*(D^2*H)^b	-3.88982	0.9668	ln(W)=a+b*ln(D^2*H)	aboveground	0.9917			6.0, 18.0	5.1, 17.1	22	1350	7.4	22
218	126	Liu, G.Y., Zhao, G.H., Wang, G.H., Ma, C.M., and Li, J.: Biomass allocation pattern of Larix principis-rupprechtii plantation, Hebei Journal of Forestry and Orchard Research, 26(3), 222-226, 2011a (in Chinese).	web of science	China	Hebei	Xinfeng Forest Farm	41.75	118	1.3	470	1080	4.33289	planted	Pinaceae	Larix	Larix principis-rupprechtii	0.035875	0.9142	W=a*(D^2*H)^b	-3.32771	0.9142	ln(W)=a+b*ln(D^2*H)	aboveground	0.9622			7.5, 22.5	6.5, 21.8	32	1250	7.4	22
219	127	Liu, S.R., Chai, Y.X., Cai, T.J., and Peng, C.H.: Study on the biomass and net primary productivity of Dahurian larch plantation, Journal of Northeast Forestry University, 18(2), 40-45, 1990 (in Chinese).	web of science	China	Heilongjiang	Maorshan Forest Farm	45.375	127.533	2.2	656	350	5.89668	planted	Pinaceae	Larix	Larix gmelinii	0.0021369	1.2843	W=a*(D^2*H)^b	-6.1484	1.2843	ln(W)=a+b*ln(D^2*H)	aboveground		0.9854		6.0, 22.0	7.0, 18.0	21	1450	8.2	18
220	128	Liu, X.Z., Xiang, W.H., and Kang, W.X.: Biomass dynamical pattern in a Chinese fir plantation ecosystem, in: Long-term Located Research on Forest Ecosystems, Liu, X.Z., Kang, W.X., Chen, X.Y., Wen, S.Z., eds., China Forestry Publishing House, Beijing, China, 8-22, 1993 (in Chinese).	web of science	China	Hunan	Huitong Ecological Station	26.833	109.75	16.8	1300	300	1.00517	planted	Taxodiaceae	Cunninghamia	Cunninghamia lanceolata	0.002504	1.1784	W=a*(D^2*H)^b	-5.98987	1.1784	ln(W)=a+b*ln(D^2*H)	aboveground		0.982		8.2, 24.5	8.1, 24.4	18	1545	4	10
221	128	Liu, X.Z., Xiang, W.H., and Kang, W.X.: Biomass dynamical pattern in a Chinese fir plantation ecosystem, in: Long-term Located Research on Forest Ecosystems, Liu, X.Z., Kang, W.X., Chen, X.Y., Wen, S.Z., eds., China Forestry Publishing House, Beijing, China, 8-22, 1993 (in Chinese).	web of science	China	Hunan	Huitong Ecological Station	26.833	109.75	16.8	1300	300	1.00517	planted	Taxodiaceae	Cunninghamia	Cunninghamia lanceolata	0.00599	1.0781	W=a*(D^2*H)^b	-5.11766	1.0781	ln(W)=a+b*ln(D^2*H)	aboveground		0.991		8.7, 26.0	8.6, 25.9	21	1335	4	10
222	128	Liu, X.Z., Xiang, W.H., and Kang, W.X.: Biomass dynamical pattern in a Chinese fir plantation ecosystem, in: Long-term Located Research on Forest Ecosystems, Liu, X.Z., Kang, W.X., Chen, X.Y., Wen, S.Z., eds., China Forestry Publishing House, Beijing, China, 8-22, 1993 (in Chinese).	web of science	China	Hunan	Huitong Ecological Station	26.833	109.75	16.8	1300	300	1.00517	planted	Taxodiaceae	Cunninghamia	Cunninghamia lanceolata	0.986925	0.54192	W=a*(D^2*H)^b	-0.0131612	0.54192	ln(W)=a+b*ln(D^2*H)	aboveground		0.969		9.0, 27.0	8.9, 26.9	26	1115	4	10
223	129	Liu, X.Z., Wen, S.Z., and Xiang, W.H.: Effect of thinning on the biomass of Pinus massoniana plantation, Forest Resources Management, (5), 43-48, 1995a (in Chinese).	web of science	China	Guangxi	Lufengshan Forest Farm	23.75	109.67	21.1	1419	227	0.666344	planted	Pinaceae	Pinus	Pinus massoniana	0.02413	0.92962	W=a*(D^2*H)^b	-3.7243	0.92962	ln(W)=a+b*ln(D^2*H)	aboveground		0.93		5.2, 21.2	4.4, 17.8	15	2160 to 4635	12.4	48
224	130	Liu, X.Z., Tian, D.L., Kang, W.X., and Fang, H.B.: The biomass of a young second-generation Chinese fir plantation, Scientia Silvae Sinicae, 33(2), 61-66, 1997 (in Chinese).	web of science	China	Hunan	Huitong Ecological Station	26.833	109.75	16.8	1300	400	1.00517	planted	Taxodiaceae	Cunninghamia	Cunninghamia lanceolata	0.044139	0.797581	W=a*(D^2*H)^b	-3.12041	0.797581	ln(W)=a+b*ln(D^2*H)	aboveground		0.9889	6	4.1, 12.3	3.3, 9.8	7	2040 to 2580	4	10
225	131	Liu, Y.B., Zhang, Y.L., Zhao, T.S., Li, Z.L., Shi, Z.X., Li, Z.A., Zhang, Y.L., Meng, X.T., Hao, Z.Y., Mao, X.Q., Zhang, Y.S., and Dong, C.Y.: Biomass and productivity of the agroforestry ecosystems, Journal of Henan Agricultural College, (1), 13-20, 1984 (in Chinese).	web of science	China	Henan	Suojiazuo Township	35.134	113.16	14.6	592	108	0.191725	planted	Salicaceae	Populus	Populus dakuanensis	0.018493	0.993772	W=a*(D^2*H)^b	-3.99036	0.993772	ln(W)=a+b*ln(D^2*H)	aboveground		0.996951	18	6.0, 27.0	6.3, 18.6	10	1078	6	18
226	131	Liu, Y.B., Zhang, Y.L., Zhao, T.S., Li, Z.L., Shi, Z.X., Li, Z.A., Zhang, Y.L., Meng, X.T., Hao, Z.Y., Mao, X.Q., Zhang, Y.S., and Dong, C.Y.: Biomass and productivity of the agroforestry ecosystems, Journal of Henan Agricultural College, (1), 13-20, 1984 (in Chinese).	web of science	China	Henan	Suojiazuo Township	35.134	113.16	14.6	592	108	0.191725	planted	Salicaceae	Populus	Populus tomentosa	0.030042	0.935922	W=a*(D^2*H)^b	-3.50516	0.935922	ln(W)=a+b*ln(D^2*H)	aboveground		0.997093	18	7.6, 30.0	7.9, 21.9	10	718	6	18
227	132	Liu, Y.C., Jiang, Y.B., Chen, H.W., and Li, J.: Regression equations for individual tree of Betula alnoides plantation, Journal of Fujian Forestry Science and Technology, 35(2), 42-46, 2008 (in Chinese).	web of science	China	Yunnan	Puwen Forest Farm	22.417	101.1	20.1	1655	1077	3.84923	planted	Betulaceae	Betula	Betula alnoides	0.00573268	1.1058	W=a*(D^2*H)^b	-5.16157	1.1058	ln(W)=a+b*ln(D^2*H)	aboveground	0.999		5	8.5, 21.0	16.3, 24.1	10		12.6	46
228	133	Liu, Z.Q., Chen, G.H., Meng, Y.Q., Li, J.G., and Liu, M.R.: Biomass and nutrient storage of Larix principis-rupprechtii plantation, Forest Research, 8(1), 88-93, 1995b (in Chinese).	web of science	China	Shanxi	Menxianshi Forest Farm	38.842	113.683	4.3	497	1800	5.50148	planted	Pinaceae	Larix	Larix principis-rupprechtii	0.4921	0.6134	W=a*(D^2*H)^b	-0.709073	0.6134	ln(W)=a+b*ln(D^2*H)	aboveground	0.952		16	1.4, 21.5	2.3, 16.1	6 to 27	1350 to 3300	7.4	22
229	134	Lu, S.W., Cao, Y.S., Li, F.S., Chen, F.J., Liu, T., and Yang, Z.: The volume and biomass of Larix principis-rupprechtii plantation in mountainous areas of northwest Hebei Province, Forest Resources Management, (1), 33-36, 2012 (in Chinese).	web of science	China	Hebei	Wangxidong Forest Farm	39.867	115.142	1.2	430	2172	5.36651	planted	Pinaceae	Larix	Larix principis-rupprechtii	0.0337239	0.926574	W=a*(D^2*H)^b	-3.38955	0.926574	ln(W)=a+b*ln(D^2*H)	aboveground	0.976		300	6.6, 20.6	5.9, 15.6	11 to 48		3	11
230	135	Lu, Y.S., Liang, Z.H., Wu, Z.X., Cai, Y.P., Zhou, K.M., Yang, G.F., and Yin, Z.X.: Biomass and productivity of main afforestation tree species on the seawall of northern Jiangsu, Journal of Jiangsu Forestry Science and Technology, 27(2), 12-15, 2000 (in Chinese).	web of science	China	Jiangsu	Seawalls in Rudong County	32.5	121	14.8	1029	8	0	planted	Taxodiaceae	Cryptomeria	Cryptomeria fortunei	0.1358	0.7379	W=a*(D^2*H)^b	-1.99657	0.7379	ln(W)=a+b*ln(D^2*H)	aboveground		0.971	7	8.3, 24.8	5.2, 15.6	17	1334	6	18
231	136	Luan, K.Z., and Liu, Z.G.: Biomass estimation models for Pinus sylvestris var. mongolica plantation, Forestry Science and Technology, 37(3), 35-38, 2012 (in Chinese).	web of science	China	Heilongjiang	Maorshan Forest Farm	45.375	127.533	2.2	656	300	5.89668	planted	Pinaceae	Pinus	Pinus sylvestris var. mongolica	0.0193	0.9789	W=a*(D^2*H)^b	-3.94765	0.9789	ln(W)=a+b*ln(D^2*H)	aboveground	0.994		35	4.2, 28.1	4.5, 18.8	13 to 38		8.2	18
232	137	Luo, R.: Effect of intermediate cutting on biological productivity of Pinus massoniana plantation, Journal of Sichuan Forestry Science and Technology, 13(2), 29-34, 1992 (in Chinese).	web of science	China	Chongqing	Cizhu Forest Farm	29.855	106.851	17.1	1151	450	1.76356	planted	Pinaceae	Pinus	Pinus massoniana	0.0539584	0.885898	W=a*(D^2*H)^b	-2.91954	0.885898	ln(W)=a+b*ln(D^2*H)	aboveground		0.999	28	5.0, 12.1	3.5, 8.8	20	2500 to 6000	14.5	20
233	138	Luo, W.X., Liu, G.Q., Tang, D.R., and Ma, S.T.: Growth increment and biomass of Eucommia ulmoides plantation in Weibei Loess Plateau, Journal of Northwest Forestry University, 9(4), 22-26, 1985 (in Chinese).	web of science	China	Shaanxi	Yujiagong Township	34.483	107.933	10.8	602	1100	1.13768	planted	Eucommiaceae	Eucommia	Eucommia ulmoides	-1.6059	0.5013	ln(W)=a+b*ln(D^2*H)	-1.6059	0.5013	ln(W)=a+b*ln(D^2*H)	aboveground		0.981		0.8, 4.8	1.3, 3.7	7	1111 to 1250	5.1	23
234	139	Luo, Y.J., Zhang, X.Q., Wang, X.K., Zhu, J.H., Zhang, Z.J., Sun, G.S., and Gao, F.: Biomass and its distribution patterns of Larix principis-rupprechtii plantations in northern China, Journal of Beijing Forestry University, 31(1), 13-18, 2009 (in Chinese).	web of science	China	Hebei	Saihanba Forest Farm	42.317	117.25	-1.4	450	1618	0.965496	planted	Pinaceae	Larix	Larix principis-rupprechtii	-3.5719	0.9207	ln(W)=a+b*ln(D^2*H)	-3.5719	0.9207	ln(W)=a+b*ln(D^2*H)	aboveground	0.9893		32	4.0, 21.5	3.3, 19.6	8 to 40	600 to 3900	7.4	22
235	139	Luo, Y.J., Zhang, X.Q., Wang, X.K., Zhu, J.H., Zhang, Z.J., Sun, G.S., and Gao, F.: Biomass and its distribution patterns of Larix principis-rupprechtii plantations in northern China, Journal of Beijing Forestry University, 31(1), 13-18, 2009 (in Chinese).	web of science	China	Shanxi	Boqiang Forest Farm	39.167	113.692	1.4	567	2210	7.57181	planted	Pinaceae	Larix	Larix principis-rupprechtii	-2.7168	0.7846	ln(W)=a+b*ln(D^2*H)	-2.7168	0.7846	ln(W)=a+b*ln(D^2*H)	aboveground	0.9763		24	3.0, 13.3	2.7, 10.5	8 to 28	1575 to 3600	6.5	21
236	139	Luo, Y.J., Zhang, X.Q., Wang, X.K., Zhu, J.H., Zhang, Z.J., Sun, G.S., and Gao, F.: Biomass and its distribution patterns of Larix principis-rupprechtii plantations in northern China, Journal of Beijing Forestry University, 31(1), 13-18, 2009 (in Chinese).	web of science	China	Shanxi	Yundingshan Forest Farm	37.833	111.8	4	600	1932	9.0731	planted	Pinaceae	Larix	Larix principis-rupprechtii	-3.024	0.8543	ln(W)=a+b*ln(D^2*H)	-3.024	0.8543	ln(W)=a+b*ln(D^2*H)	aboveground	0.9736		57	2.8, 17.5	2.7, 15.3	10 to 32	1700 to 3350	6.5	21
237	139	Luo, Y.J., Zhang, X.Q., Wang, X.K., Zhu, J.H., Zhang, Z.J., Sun, G.S., and Gao, F.: Biomass and its distribution patterns of Larix principis-rupprechtii plantations in northern China, Journal of Beijing Forestry University, 31(1), 13-18, 2009 (in Chinese).	web of science	China	Shanxi	Menxianshi Forest Farm	38.842	113.683	4.3	497	1590	5.50148	planted	Pinaceae	Larix	Larix principis-rupprechtii	-5.1486	1.1677	ln(W)=a+b*ln(D^2*H)	-5.1486	1.1677	ln(W)=a+b*ln(D^2*H)	aboveground	0.8375		24	4.0, 17.2	3.8, 11.1	9 to 30	1100 to 3900	7.4	22
238	140141	Ma, Q.Y.: A study on the biomass and primary productivity of Chinese pine (Pinus tabuliformis Carr.) forests, PhD dissertation, Beijing Forestry University, Beijing, China, 178pp., 1988 (in Chinese).；Ma, Q.Y.: A study on the biomass of Chinese pine forests, Journal of Beijing Forestry University, 11(4), 1-10, 1989 (in Chinese).	web of science	China	Hebei	Longhua and Pingquan Counties	41.445	118.165	5.3	523	984	8.1149	planted	Pinaceae	Pinus	Pinus tabuliformis	-2.7368	0.885075	ln(W)=a+b*ln(D^2*H)	-2.7368	0.885075	ln(W)=a+b*ln(D^2*H)	aboveground		0.986	115	2.0, 20.0	2.0, 12.0	12 to 29	1843 to 16760	7	9
239	140141	Ma, Q.Y.: A study on the biomass and primary productivity of Chinese pine (Pinus tabuliformis Carr.) forests, PhD dissertation, Beijing Forestry University, Beijing, China, 178pp., 1988 (in Chinese).；Ma, Q.Y.: A study on the biomass of Chinese pine forests, Journal of Beijing Forestry University, 11(4), 1-10, 1989 (in Chinese).	web of science	China	Liaoning	Zhoujiadian Forest Farm	41.22	121.86	9.3	600	230	0.0309164	planted	Pinaceae	Pinus	Pinus tabuliformis	-2.29263	0.827947	ln(W)=a+b*ln(D^2*H)	-2.29263	0.827947	ln(W)=a+b*ln(D^2*H)	aboveground		0.981	113	4.0, 25.0	3.0, 12.0	18, 19 and 30	1380 to 3760	4.2	21
240	140141	Ma, Q.Y.: A study on the biomass and primary productivity of Chinese pine (Pinus tabuliformis Carr.) forests, PhD dissertation, Beijing Forestry University, Beijing, China, 178pp., 1988 (in Chinese).；Ma, Q.Y.: A study on the biomass of Chinese pine forests, Journal of Beijing Forestry University, 11(4), 1-10, 1989 (in Chinese).	web of science	China	Liaoning	Fushun Forest Farm	41.92	124.1	7.6	768	150	2.57457	planted	Pinaceae	Pinus	Pinus tabuliformis	-3.16998	0.945986	ln(W)=a+b*ln(D^2*H)	-3.16998	0.945986	ln(W)=a+b*ln(D^2*H)	aboveground		0.958	113	9.0, 35.0	9.0, 22.0	29, 30, 43 and 50	730 to 3150	19.5	23
241	140141	Ma, Q.Y.: A study on the biomass and primary productivity of Chinese pine (Pinus tabuliformis Carr.) forests, PhD dissertation, Beijing Forestry University, Beijing, China, 178pp., 1988 (in Chinese).；Ma, Q.Y.: A study on the biomass of Chinese pine forests, Journal of Beijing Forestry University, 11(4), 1-10, 1989 (in Chinese).	web of science	China	Inner Mongolia	Heilihe Forest Farm	41.42	118.45	5.3	537	1132	6.64123	planted	Pinaceae	Pinus	Pinus tabuliformis	-3.0861	0.906246	ln(W)=a+b*ln(D^2*H)	-3.0861	0.906246	ln(W)=a+b*ln(D^2*H)	aboveground		0.993	96	3.0, 36.0	3.0, 22.0	21, 30 and 55	570 to 3440	7	9
242	140141	Ma, Q.Y.: A study on the biomass and primary productivity of Chinese pine (Pinus tabuliformis Carr.) forests, PhD dissertation, Beijing Forestry University, Beijing, China, 178pp., 1988 (in Chinese).；Ma, Q.Y.: A study on the biomass of Chinese pine forests, Journal of Beijing Forestry University, 11(4), 1-10, 1989 (in Chinese).	web of science	China	Shandong	Taishan Mountain	36.26	117.11	7.6	970	1095	21.8522	planted	Pinaceae	Pinus	Pinus tabuliformis	-2.55207	0.897461	ln(W)=a+b*ln(D^2*H)	-2.55207	0.897461	ln(W)=a+b*ln(D^2*H)	aboveground		0.974	56	3.0, 30.0	3.0, 12.0	23 and 29	720 to 3330	7.4	22
243	140141	Ma, Q.Y.: A study on the biomass and primary productivity of Chinese pine (Pinus tabuliformis Carr.) forests, PhD dissertation, Beijing Forestry University, Beijing, China, 178pp., 1988 (in Chinese).；Ma, Q.Y.: A study on the biomass of Chinese pine forests, Journal of Beijing Forestry University, 11(4), 1-10, 1989 (in Chinese).	web of science	China	Shanxi	Taiyue Mountain	36.8	111.91	5.8	578	1696	5.91746	planted	Pinaceae	Pinus	Pinus tabuliformis	-3.14558	0.933503	ln(W)=a+b*ln(D^2*H)	-3.14558	0.933503	ln(W)=a+b*ln(D^2*H)	aboveground		0.994	183	3.0, 30.0	3.0, 18.0	19 to 50	490 to 20333	6.5	21
244	140141	Ma, Q.Y.: A study on the biomass and primary productivity of Chinese pine (Pinus tabuliformis Carr.) forests, PhD dissertation, Beijing Forestry University, Beijing, China, 178pp., 1988 (in Chinese).；Ma, Q.Y.: A study on the biomass of Chinese pine forests, Journal of Beijing Forestry University, 11(4), 1-10, 1989 (in Chinese).	web of science	China	Shaanxi	Zhongnan Forest Farm	34.15	109.433	13.1	720	739	5.21784	planted	Pinaceae	Pinus	Pinus tabuliformis	-2.2912	0.843066	ln(W)=a+b*ln(D^2*H)	-2.2912	0.843066	ln(W)=a+b*ln(D^2*H)	aboveground		0.961	56	5.0, 18.0	4.0, 13.0	17, 19, 20, 22 and 25	1110 to 4280	11.2	21
245	140141	Ma, Q.Y.: A study on the biomass and primary productivity of Chinese pine (Pinus tabuliformis Carr.) forests, PhD dissertation, Beijing Forestry University, Beijing, China, 178pp., 1988 (in Chinese).；Ma, Q.Y.: A study on the biomass of Chinese pine forests, Journal of Beijing Forestry University, 11(4), 1-10, 1989 (in Chinese).	web of science	China	Shaanxi	Qiaoshan Forest Farm	35.58	109.26	12.1	547	1590	0.706627	planted	Pinaceae	Pinus	Pinus tabuliformis	-2.552	0.871527	ln(W)=a+b*ln(D^2*H)	-2.552	0.871527	ln(W)=a+b*ln(D^2*H)	aboveground		0.991	42	5.0, 50.0	6.0, 21.0	20, 30, 40, 50, 60 and 70	430 to 1130	6.5	21
246	140141	Ma, Q.Y.: A study on the biomass and primary productivity of Chinese pine (Pinus tabuliformis Carr.) forests, PhD dissertation, Beijing Forestry University, Beijing, China, 178pp., 1988 (in Chinese).；Ma, Q.Y.: A study on the biomass of Chinese pine forests, Journal of Beijing Forestry University, 11(4), 1-10, 1989 (in Chinese).	web of science	China	Shaanxi	Liulin Forest Farm	35.06	108.82	11.7	585	1188	6.179	planted	Pinaceae	Pinus	Pinus tabuliformis	-1.94185	0.810247	ln(W)=a+b*ln(D^2*H)	-1.94185	0.810247	ln(W)=a+b*ln(D^2*H)	aboveground		0.96	55	4.0, 23.0	3.0, 10.0	20 and 28	1430 to 3150	5.1	23
247	140141	Ma, Q.Y.: A study on the biomass and primary productivity of Chinese pine (Pinus tabuliformis Carr.) forests, PhD dissertation, Beijing Forestry University, Beijing, China, 178pp., 1988 (in Chinese).；Ma, Q.Y.: A study on the biomass of Chinese pine forests, Journal of Beijing Forestry University, 11(4), 1-10, 1989 (in Chinese).	web of science	China	Sichuan	Zengjia Mountain	32.63	106.11	12	919	1413	1.77742	planted	Pinaceae	Pinus	Pinus tabuliformis	-1.76767	0.795923	ln(W)=a+b*ln(D^2*H)	-1.76767	0.795923	ln(W)=a+b*ln(D^2*H)	aboveground		0.935	26	12.0, 40.0	13.0, 20.0	33, 36 and 40	800 to 2810	4	10
248	142143	Ma, W.: Measurement and estimation of ecosystem carbon density for Larix olgensis plantation based on FIM and FFE-FVS, PhD Dissertation, Beijing Forestry University, Beijing, China, 206pp., 2012 (in Chinese).；Ma, W., Sun, Y.J., Guo, X.Y., Ju, W.Z., and Mu, J.S.: Carbon storage of Larix olgensis plantation at different stand ages, Acta Ecologica Sinica, 30(17), 4659-4667, 2010 (in Chinese).	web of science	China	Heilongjiang	Dongzhelenghe Forest Farm	46.667	129.083	0.4	618	340	7.23356	planted	Pinaceae	Larix	Larix olgensis	0.0737904	0.856	W=a*(D^2*H)^b	-2.60653	0.856	ln(W)=a+b*ln(D^2*H)	aboveground		0.976	42	3.4, 27.7	3.5, 24.7	7 to 41	520 to 1963	7.4	22
249	144145	Mei, L.: Fine root turnover and carbon allocation in Manchurian ash and Dahurian larch plantations, PhD Dissertation, Northeast Forestry University, Harbin, China, 102pp., 2006 (in Chinese).；Mei, L., Zhang, Z.W., Gu, J.C., Quan, X.K., Yang, L.J., and Huang, D.: Carbon and nitrogen storages and allocation in tree layers of Fraxinus mandshurica and Larix gmelinii plantations, Chinese Journal of App…	web of science	China	Heilongjiang	Maorshan Forest Farm	45.375	127.533	2.2	656	450	5.89668	planted	Pinaceae	Larix	Larix gmelinii	0.0231	0.9867	W=a*(D^2*H)^b	-3.76792	0.9867	ln(W)=a+b*ln(D^2*H)	aboveground	0.984		10	5.7, 16.4	8.3, 14.2	20		8.2	18
250	144145	Mei, L.: Fine root turnover and carbon allocation in Manchurian ash and Dahurian larch plantations, PhD Dissertation, Northeast Forestry University, Harbin, China, 102pp., 2006 (in Chinese).；Mei, L., Zhang, Z.W., Gu, J.C., Quan, X.K., Yang, L.J., and Huang, D.: Carbon and nitrogen storages and allocation in tree layers of Fraxinus mandshurica and Larix gmelinii plantations, Chinese Journal of App…	web of science	China	Heilongjiang	Maorshan Forest Farm	45.375	127.533	2.2	656	450	5.89668	planted	Oleaceae	Fraxinus	Fraxinus mandschurica	0.0288	1.0041	W=a*(D^2*H)^b	-3.54738	1.0041	ln(W)=a+b*ln(D^2*H)	aboveground	0.942		10	5.7, 13.0	9.2, 13.3	20		8.2	18
251	147	Ming, A.G., Tang, J.X., Yu, H.L., Shi, Z.M., Lu, L.H., Jia, H.Y., and Cai, D.X.: Individual biomass regression model of Mytilaria laosensis in southwest Guangxi, Forest Resources Management, (6), 83-87, 93, 2011 (in Chinese).	web of science	China	Guangxi	Fubo Forest Farm	22.05	106.867	21.1	1350	600	6.0467	planted	Hamamelidaceae	Mytilaria	Mytilaria laosensis	0.174	0.7661	W=a*(D^2*H)^b	-1.7487	0.7661	ln(W)=a+b*ln(D^2*H)	aboveground	0.92		13	15.9, 30.9	16.3, 28.4	28	625	9.8	25
252	148	Ming, A.G., Zhang, Z.J., Chen, H.H., Zhang, X.Q., Tao, Y., and Su, Y.: Effect of thinning on the biomass and carbon storage in Pinus massoniana plantation, Scientia Silvae Sinicae, 49(10), 1-6, 2013 (in Chinese).	web of science	China	Guangxi	Fubo Forest Farm	22.05	106.867	21.1	1350	545	6.0467	planted	Pinaceae	Pinus	Pinus massoniana	0.0081	1.0703	W=a*(D^2*H)^b	-4.81589	1.0703	ln(W)=a+b*ln(D^2*H)	aboveground	0.981		8	9.6, 28.7	8.3, 24.9	25	1170 to 3700	9.8	25
253	149150	Mo, D.X.: Study on carbon and nitrogen pattern and ecosystem biomass of Cryptomeria fortunei plantation of different density in southeastern Guangxi Province, Thesis for Master’s Degree, Guangxi University, Nanjing, China, 52pp., 2013 (in Chinese).；Qin, S.J., Li, K., Mo, D.X., and Wu, Q.B.: Biomass regression model of Cryptomeria fortunei plantation in southeast Guangxi, Journal of Southern Agric…	web of science	China	Guangxi	Liuwan Forest Farm	22.55	109.85	21.5	1650	875	2.07486	planted	Taxodiaceae	Cryptomeria	Cryptomeria fortunei	0.1322	0.7972	W=a*(D^2*H)^b	-2.02344	0.7972	ln(W)=a+b*ln(D^2*H)	aboveground	0.978		19	9.1, 31.8	7.8, 16.0	30	1566 to 2650	11.2	21
254	151	Mu, T.M.: Study on the biomass of Picea crassifolia forest in Helan Mountains, Inner Mongolia Forestry Science and Technology, (1), 34-45, 1981 (in Chinese).	web of science	China	Inner Mongolia	Helanshan Forest Farm	38.972	105.854	6.1	216	2384	2.49102	natural	Pinaceae	Picea	Picea crassifolia	0.0845	0.8492	W=a*(D^2*H)^b	-2.471	0.8492	ln(W)=a+b*ln(D^2*H)	aboveground	0.993		6	4.8, 24.0	5.3, 16.5	75	1825	4.3	5
255	152	Ning, X.B., and Liu, Q.: Biological productivity of young Pinus massoniana plantation in different regions, Forest Resources Management, (1), 48-51, 1996 (in Chinese).	web of science	China	Hunan	Chengnan Forest Farm	25.967	111.517	18	1284	400	8.78211	planted	Pinaceae	Pinus	Pinus massoniana	0.0122	1.0094	W=a*(D^2*H)^b	-4.40632	1.0094	ln(W)=a+b*ln(D^2*H)	aboveground		0.98	6	3.2, 9.5	2.3, 6.8	8	4500	18	23
256	153	Ouyang, S.L., Dai, C.D., Hou, Y.N., Xu, Y.X., and Luo, J.: Biomass models for main constructive tree species of the protection forest system around Dongting Lake, Hunan Forestry Science and Technology, 37(5), 22-24, 2010 (in Chinese).	web of science	China	Hunan	Dongting Lake Forest Region	29.008	112.417	16.7	1329	30	0.0712256	planted	Pinaceae	Pinus	Pinus massoniana	0.049668	0.836283	W=a*(D^2*H)^b	-3.00239	0.836283	ln(W)=a+b*ln(D^2*H)	aboveground		0.994	100	2.0, 27.0	2.8, 15.5	Young to premature		11.2	21
257	153	Ouyang, S.L., Dai, C.D., Hou, Y.N., Xu, Y.X., and Luo, J.: Biomass models for main constructive tree species of the protection forest system around Dongting Lake, Hunan Forestry Science and Technology, 37(5), 22-24, 2010 (in Chinese).	web of science	China	Hunan	Dongting Lake Forest Region	29.008	112.417	16.7	1329	30	0.0712256	planted	Leguminosae	Robinia	Robinia pseudoacacia	0.025251	0.990095	W=a*(D^2*H)^b	-3.67889	0.990095	ln(W)=a+b*ln(D^2*H)	aboveground		0.995	150	1.5, 11.5	3.0, 7.6	Young to premature		11.2	21
258	153	Ouyang, S.L., Dai, C.D., Hou, Y.N., Xu, Y.X., and Luo, J.: Biomass models for main constructive tree species of the protection forest system around Dongting Lake, Hunan Forestry Science and Technology, 37(5), 22-24, 2010 (in Chinese).	web of science	China	Hunan	Dongting Lake Forest Region	29.008	112.417	16.7	1329	30	0.0712256	planted	Altingiaceae	Liquidambar	Liquidambar formosana	0.02515	0.961424	W=a*(D^2*H)^b	-3.6829	0.961424	ln(W)=a+b*ln(D^2*H)	aboveground		0.996	120	3.0, 21.5	4.5, 15.0	Young to premature		11.2	21
259	153	Ouyang, S.L., Dai, C.D., Hou, Y.N., Xu, Y.X., and Luo, J.: Biomass models for main constructive tree species of the protection forest system around Dongting Lake, Hunan Forestry Science and Technology, 37(5), 22-24, 2010 (in Chinese).	web of science	China	Hunan	Dongting Lake Forest Region	29.008	112.417	16.7	1329	30	0.0712256	planted	Fagaceae	Quercus	Quercus fabrei	0.026278	0.917429	W=a*(D^2*H)^b	-3.63902	0.917429	ln(W)=a+b*ln(D^2*H)	aboveground		0.998	70	4.0, 25.4	3.6, 14.3	Young to premature		11.2	21
260	153	Ouyang, S.L., Dai, C.D., Hou, Y.N., Xu, Y.X., and Luo, J.: Biomass models for main constructive tree species of the protection forest system around Dongting Lake, Hunan Forestry Science and Technology, 37(5), 22-24, 2010 (in Chinese).	web of science	China	Hunan	Dongting Lake Forest Region	29.008	112.417	16.7	1329	30	0.0712256	planted	Salicaceae	Populus	Populus deltoides	0.03	0.8734	W=a*(D^2*H)^b	-3.50656	0.8734	ln(W)=a+b*ln(D^2*H)	aboveground		0.933	122	16.0, 18.3	13.0, 30.6	Young to premature		11.2	21
261	154	Pan, K.W., and Liu, Z.G.: The biomass of 10-year-old Cercidiphyllum japonicum plantation, Chinese Journal of Applied and Environmental Biology, 5(2), 121-130, 1999 (in Chinese).	web of science	China	Sichuan	Maoxian Ecological Station	31.7	103.9	8.9	945	2200	12.0231	planted	Cercidiphyllaceae	Cercidiphyllum	Cercidiphyllum japonicum	0.399758	0.6257	W=a*(D^2*H)^b	-0.916896	0.6257	ln(W)=a+b*ln(D^2*H)	aboveground		0.99	15	3.6, 6.8	3.9, 7.0	10		7.4	22
262	155	Pan, F.J., Zhang, Z.F., Huang, Y.Q., and Mo, L.: Aboveground biomass of Cyclobalanopsis glauca analyzed by tree-ring method in karst region, Guihaia, 32(4), 464-467, 2012 (in Chinese).	web of science	China	Guangxi	Dafu Township	25.033	110.333	19.7	1779	180	0.219087	natural	Fagaceae	Cyclobalanopsis	Cyclobalanopsis glauca	0.1176	0.9163	W=a*(D^2*H)^b	-2.14047	0.9163	ln(W)=a+b*ln(D^2*H)	aboveground	0.99		5	3.3, 23.1	3.4, 11.3	5, 12, 36, 39 and 45		12.4	48
263	156	Pan, P., Li, R.W., Xiang, C.H., Zhu, Z.F., and Yin, X.M.: The biomass and productivity of Cupressus lusitanica plantation, Resources and Environment in the Yangtze Basin, 11(2), 133-136, 2002 (in Chinese).	web of science	China	Sichuan	Hilly Region of Central Sichuan Province	31.558	105.775	16.2	1025	490	0.536716	planted	Cupressaceae	Cupressus	Cupressus lusitanica	0.0385745	0.88545	W=a*(D^2*H)^b	-3.25516	0.88545	ln(W)=a+b*ln(D^2*H)	aboveground		0.995	10	3.0, 13.0	4.0, 8.0	10		7.5	21
264	157	Pan, W.C., Li, L.C., Gao, Z.H., Zhang, X.Q., and Tang, D.Y.: The biomass and productivity of Chinese fir plantations, Hunan Forestry Science and Technology, (5), 1-12, 1978 (in Chinese).	web of science	China	Hunan	Huitong Ecological Station	26.833	109.75	16.8	1300	300	1.00517	planted	Taxodiaceae	Cunninghamia	Cunninghamia lanceolata	0.02668	0.83087	W=a*(D^2*H)^b	-3.62384	0.83087	ln(W)=a+b*ln(D^2*H)	aboveground		0.97		6.0, 16.0	4.2, 17.2	11	4080	4	10
265	157	Pan, W.C., Li, L.C., Gao, Z.H., Zhang, X.Q., and Tang, D.Y.: The biomass and productivity of Chinese fir plantations, Hunan Forestry Science and Technology, (5), 1-12, 1978 (in Chinese).	web of science	China	Hunan	Huitong Ecological Station	26.833	109.75	16.8	1300	300	1.00517	planted	Taxodiaceae	Cunninghamia	Cunninghamia lanceolata	0.02649	0.89241	W=a*(D^2*H)^b	-3.63099	0.89241	ln(W)=a+b*ln(D^2*H)	aboveground		0.98		6.0, 16.0	4.2, 17.2	11	3090	4	10
266	157	Pan, W.C., Li, L.C., Gao, Z.H., Zhang, X.Q., and Tang, D.Y.: The biomass and productivity of Chinese fir plantations, Hunan Forestry Science and Technology, (5), 1-12, 1978 (in Chinese).	web of science	China	Hunan	Zhuting Forest Region	27.86	113.18	17.8	1504	130	0.962128	planted	Taxodiaceae	Cunninghamia	Cunninghamia lanceolata	0.03845	0.85118	W=a*(D^2*H)^b	-3.2584	0.85118	ln(W)=a+b*ln(D^2*H)	aboveground		0.98		5.0, 13.0	3.3, 12.8	7	3525 to 3765	12.4	48
267	157	Pan, W.C., Li, L.C., Gao, Z.H., Zhang, X.Q., and Tang, D.Y.: The biomass and productivity of Chinese fir plantations, Hunan Forestry Science and Technology, (5), 1-12, 1978 (in Chinese).	web of science	China	Hunan	Zhuting Forest Region	27.86	113.18	17.8	1504	130	0.962128	planted	Taxodiaceae	Cunninghamia	Cunninghamia lanceolata	0.02947	0.87812	W=a*(D^2*H)^b	-3.52438	0.87812	ln(W)=a+b*ln(D^2*H)	aboveground		0.98		6.0, 15.0	4.2, 15.6	11	4035	12.4	48
268	158	Pan, W.C., Tian, D.L., Li, L.C., and Gao, Z.H.: Study on the nutrient cycling in Chinese fir plantation: (1) Biomass allocation and nutrient dynamics of Chinese fir plantations with different stand ages, Journal of Central South Forestry Institute, (1), 1-21, 1981 (in Chinese).	web of science	China	Hunan	Huitong Ecological Station	26.833	109.75	16.8	1300	400	1.00517	planted	Taxodiaceae	Cunninghamia	Cunninghamia lanceolata	0.08404	0.79015	W=a*(D^2*H)^b	-2.47646	0.79015	ln(W)=a+b*ln(D^2*H)	aboveground		0.97	6	4.1, 12.3	2.6, 11.1	7	2903	4	10
269	158	Pan, W.C., Tian, D.L., Li, L.C., and Gao, Z.H.: Study on the nutrient cycling in Chinese fir plantation: (1) Biomass allocation and nutrient dynamics of Chinese fir plantations with different stand ages, Journal of Central South Forestry Institute, (1), 1-21, 1981 (in Chinese).	web of science	China	Hunan	Huitong Ecological Station	26.833	109.75	16.8	1300	400	1.00517	planted	Taxodiaceae	Cunninghamia	Cunninghamia lanceolata	0.08339	0.72603	W=a*(D^2*H)^b	-2.48423	0.72603	ln(W)=a+b*ln(D^2*H)	aboveground		0.99	6	4.3, 12.8	2.8, 11.7	9	3874	4	10
270	158	Pan, W.C., Tian, D.L., Li, L.C., and Gao, Z.H.: Study on the nutrient cycling in Chinese fir plantation: (1) Biomass allocation and nutrient dynamics of Chinese fir plantations with different stand ages, Journal of Central South Forestry Institute, (1), 1-21, 1981 (in Chinese).	web of science	China	Hunan	Huitong Ecological Station	26.833	109.75	16.8	1300	400	1.00517	planted	Taxodiaceae	Cunninghamia	Cunninghamia lanceolata	0.03405	0.86189	W=a*(D^2*H)^b	-3.37993	0.86189	ln(W)=a+b*ln(D^2*H)	aboveground		0.98	6	5.8, 17.4	4.2, 17.6	12	3120	4	10
271	158	Pan, W.C., Tian, D.L., Li, L.C., and Gao, Z.H.: Study on the nutrient cycling in Chinese fir plantation: (1) Biomass allocation and nutrient dynamics of Chinese fir plantations with different stand ages, Journal of Central South Forestry Institute, (1), 1-21, 1981 (in Chinese).	web of science	China	Hunan	Huitong Ecological Station	26.833	109.75	16.8	1300	400	1.00517	planted	Taxodiaceae	Cunninghamia	Cunninghamia lanceolata	0.00686	1.04657	W=a*(D^2*H)^b	-4.98205	1.04657	ln(W)=a+b*ln(D^2*H)	aboveground		0.99	6	7.3, 21.9	5.6, 23.7	14	2310	4	10
272	158	Pan, W.C., Tian, D.L., Li, L.C., and Gao, Z.H.: Study on the nutrient cycling in Chinese fir plantation: (1) Biomass allocation and nutrient dynamics of Chinese fir plantations with different stand ages, Journal of Central South Forestry Institute, (1), 1-21, 1981 (in Chinese).	web of science	China	Hunan	Huitong Ecological Station	26.833	109.75	16.8	1300	400	1.00517	planted	Taxodiaceae	Cunninghamia	Cunninghamia lanceolata	0.0321	0.89191	W=a*(D^2*H)^b	-3.4389	0.89191	ln(W)=a+b*ln(D^2*H)	aboveground		0.86	6	7.8, 23.3	6.1, 25.7	18	2310	4	10
273	158	Pan, W.C., Tian, D.L., Li, L.C., and Gao, Z.H.: Study on the nutrient cycling in Chinese fir plantation: (1) Biomass allocation and nutrient dynamics of Chinese fir plantations with different stand ages, Journal of Central South Forestry Institute, (1), 1-21, 1981 (in Chinese).	web of science	China	Hunan	Huitong Ecological Station	26.833	109.75	16.8	1300	400	1.00517	planted	Taxodiaceae	Cunninghamia	Cunninghamia lanceolata	0.00033	1.4393	W=a*(D^2*H)^b	-8.01642	1.4393	ln(W)=a+b*ln(D^2*H)	aboveground		0.98	6	7.9, 23.6	6.2, 26.1	25	2685	4	10
274	158	Pan, W.C., Tian, D.L., Li, L.C., and Gao, Z.H.: Study on the nutrient cycling in Chinese fir plantation: (1) Biomass allocation and nutrient dynamics of Chinese fir plantations with different stand ages, Journal of Central South Forestry Institute, (1), 1-21, 1981 (in Chinese).	web of science	China	Hunan	Huitong Ecological Station	26.833	109.75	16.8	1300	400	1.00517	planted	Taxodiaceae	Cunninghamia	Cunninghamia lanceolata	0.11966	0.75977	W=a*(D^2*H)^b	-2.1231	0.75977	ln(W)=a+b*ln(D^2*H)	aboveground		0.9	6	10.2, 34.8	8.7, 43.5	38 and 53	1290 to 1560	4	10
275	159	Pan, W.C., Tian, D.L., Lei, Z.X., and Kang, W.X.: Study on the nutrient cycling in Chinese fir plantation: (2) Content, accumulation rate and biological cycling of nutrient elements in the fast-growing Chinese fir forest in the hilly regions, Journal of Central South Forestry Institute, 3(1), 1-17, 1983 (in Chinese).	web of science	China	Guangxi	Lufengshan Forest Farm	23.75	109.67	21.1	1419	227	0.666344	planted	Taxodiaceae	Cunninghamia	Cunninghamia lanceolata	0.01684	0.93596	W=a*(D^2*H)^b	-4.084	0.93596	ln(W)=a+b*ln(D^2*H)	aboveground		0.97		4.3, 12.9	3.8, 11.4	8.5	3210 to 4980	12.4	48
276	160	Pan, Y.J., Wang, B., Chen, B.F., and Peng, Q.Z.: Carbon sink of Chinese fir plantation ecosystem in Dagang Mountain, Jiangxi Province, Journal of Central South University of Forestry and Technology, 33(10), 120-125, 2013 (in Chinese).	web of science	China	Jiangxi	Dagangshan Ecological Station	27.667	114.625	15.8	1591	150	5.67623	planted	Taxodiaceae	Cunninghamia	Cunninghamia lanceolata	0.0805	0.8164	W=a*(D^2*H)^b	-2.5195	0.8164	ln(W)=a+b*ln(D^2*H)	aboveground	0.944		16	8.0, 25.0	13.0, 19.0	16	1269	0	0
277	161162	Pang, J.P.: Carbon storage and its allocation of rubber plantation in Xishuangbanna, southwest China, Thesis for Master’s Degree, Xishuangbanna Tropical Botanical Garden, Chinese Academy of Sciences, Xishuangbanna, China, 54pp., 2009 (in Chinese).；Tang, J.W., Pang, J.P., Chen, M.Y., Guo, X.M., and Zeng, R.: Biomass and its estimation model of rubber plantations in Xishuangbanna, southwest China, …	web of science	China	Yunnan	Menglun Township	21.88	101.29	22	1557	603	4.23704	planted	Euphorbiaceae	Hevea	Hevea brasiliensis	0.0203	0.9959	W=a*(D^2*H)^b	-3.89713	0.9959	ln(W)=a+b*ln(D^2*H)	aboveground	0.99		30	4.0, 38.0	6.0, 20.5	7, 13, 19, 25 and 47	500 to 667	11.7	27
278	163164	Peng, S.L., and Zhang, Z.P.: Biomass and primary productivity of two dominant species, Cryptocarya concinna and C. chinensis, of forest vegetation in Dinghu Mountain, Acta Phytoecologica et Geobotanica Sinica, 14(1), 23-32, 1990 (in Chinese).；Peng, S.L., and Zhang, Z.P.: Biomass and primary productivity of dominant species Aporosa yunnanensis and Blastus cochinchinensis of forest vegetation in Di…	web of science	China	Guangdong	Dinghushan Nature Reserve	23.167	112.517	20.4	1927	225	14.1858	natural	Phyllanthaceae	Aporosa	Aporosa yunnanensis	0.19793	0.8297	W=a*(D^2*H)^b	-1.61984	0.8297	ln(W)=a+b*ln(D^2*H)	aboveground		>0.90	12	1.0, 6.0	1.0, 10.0	400		11.2	21
279	163164	Peng, S.L., and Zhang, Z.P.: Biomass and primary productivity of two dominant species, Cryptocarya concinna and C. chinensis, of forest vegetation in Dinghu Mountain, Acta Phytoecologica et Geobotanica Sinica, 14(1), 23-32, 1990 (in Chinese).；Peng, S.L., and Zhang, Z.P.: Biomass and primary productivity of dominant species Aporosa yunnanensis and Blastus cochinchinensis of forest vegetation in Di…	web of science	China	Guangdong	Dinghushan Nature Reserve	23.167	112.517	20.4	1927	225	14.1858	natural	Lauraceae	Cryptocarya	Cryptocarya chinensis	0.177608	0.8714	W=a*(D^2*H)^b	-1.72818	0.8714	ln(W)=a+b*ln(D^2*H)	aboveground		>0.90		0.8, 19.0	0.8, 17.5	400		11.2	21
280	163164	Peng, S.L., and Zhang, Z.P.: Biomass and primary productivity of two dominant species, Cryptocarya concinna and C. chinensis, of forest vegetation in Dinghu Mountain, Acta Phytoecologica et Geobotanica Sinica, 14(1), 23-32, 1990 (in Chinese).；Peng, S.L., and Zhang, Z.P.: Biomass and primary productivity of dominant species Aporosa yunnanensis and Blastus cochinchinensis of forest vegetation in Di…	web of science	China	Guangdong	Dinghushan Nature Reserve	23.167	112.517	20.4	1927	225	14.1858	natural	Lauraceae	Cryptocarya	Cryptocarya concinna	0.203285	0.8679	W=a*(D^2*H)^b	-1.59314	0.8679	ln(W)=a+b*ln(D^2*H)	aboveground		>0.90		0.8, 18.0	0.8, 17.6	400		11.2	21
281	165	Peng, P.H., Peng, J.S., Wang, C.S., and Wang, J.X.: The biomass and productivity of Populus schneideri var. tibetica plantation, Forestry Science and Technology, 28(4), 14-18, 2003 (in Chinese).	web of science	China	Sichuan	Jinzhu Township	29.05	100.183	4.1	638	3740	11.5861	planted	Salicaceae	Populus	Populus szechuanica var. tibetica	0.0527	0.8023	W=a*(D^2*H)^b	-2.94314	0.8023	ln(W)=a+b*ln(D^2*H)	aboveground		0.9955		2.3, 16.2	3.9, 9.5	9	1350 to 2500	14.1	6
282	166	Peng, S.L., Li, M.G., and Lu, Y.: A preliminary study on the biomass and productivity of Pinus massoniana population in Dinghushan Biosphere Reserve, in: Tropical and Subtropical Forest Ecosystem, Volume 5, Dinghushan Forest Ecosystem Station, eds., Science Press, Beijing, China, 75-82, 1989 (in Chinese).	web of science	China	Guangdong	Dinghushan Nature Reserve	23.167	112.517	20.4	1927	270	14.1858	planted	Pinaceae	Pinus	Pinus massoniana	0.0742	0.969	W=a*(D^2*H)^b	-2.60099	0.969	ln(W)=a+b*ln(D^2*H)	aboveground		0.999	4	6.4, 38.2	4.0, 15.0	50	378	11.2	21
283	167	Peng, S.L., Yu, Z.Y., Zhang, W.Q., and Zeng, X.P.: Coenological analysis of five man-made forests on the downland of Heshan, Guangdong Province, Acta Phytoecologica et Geobotanica Sinica, 18(1), 1-10, 1992 (in Chinese).	web of science	China	Guangdong	Heshan Ecological Station	22.683	112.9	21.6	1700	85	1.05974	planted	Pinaceae	Pinus	Pinus massoniana	0.015	1.201	W=a*(D^2*H)^b	-4.19971	1.201	ln(W)=a+b*ln(D^2*H)	aboveground		>0.92	7	7.2, 20.2	6.3, 10.8	14	1600	5.3	15
284		Peng, S.L., Yu, Z.Y., Zhang, W.Q., and Zeng, X.P.: Coenological analysis of five man-made forests on the downland of Heshan, Guangdong Province, Acta Phytoecologica et Geobotanica Sinica, 18(1), 1-10, 1992 (in Chinese).	web of science	China	Guangdong	Heshan Ecological Station	22.683	112.9	21.6	1700	85	1.05974	planted	Pinaceae	Pinus	Pinus elliottii	0.3589	0.755	W=a*(D^2*H)^b	-1.02471	0.755	ln(W)=a+b*ln(D^2*H)	aboveground		>0.92	7	6.1, 9.1	3.5, 5.5	5	1600	5.3	15
285		Peng, S.L., Yu, Z.Y., Zhang, W.Q., and Zeng, X.P.: Coenological analysis of five man-made forests on the downland of Heshan, Guangdong Province, Acta Phytoecologica et Geobotanica Sinica, 18(1), 1-10, 1992 (in Chinese).	web of science	China	Guangdong	Heshan Ecological Station	22.683	112.9	21.6	1700	30	1.05974	planted	Leguminosae	Acacia	Acacia auriculiformis	0.0624	1.043	W=a*(D^2*H)^b	-2.77419	1.043	ln(W)=a+b*ln(D^2*H)	aboveground		>0.92	7	2.4, 12.4	6.4, 12.9	7	1600	5.3	15
286	168	Peng, S.L., Fang, W., Cao, H.L., Yu, Z.Y., and Ren, H.: Influence of human disturbance on tropical artificial Eucalyptus forest ecosystem, Acta Ecologica Sinica, 15(S1), 31-37, 1995 (in Chinese).	web of science	China	Guangdong	Xiaoliang Ecological Station	21.464	110.905	23	1550	38	0.272855	planted	Myrtaceae	Eucalyptus	Eucalyptus exserta	0.032	1.01	W=a*(D^2*H)^b	-3.44202	1.01	ln(W)=a+b*ln(D^2*H)	aboveground		0.955	16	4.6, 23.0	9.9, 29.0	9
287	169170	Qi, L.H.: Study on the comprehensive managing technologies of aerially seeded Pinus massoniana stands in Hunan Province, Thesis for Master’s Degree, Central South Forestry University, Zhuzhou, China, 59pp., 2003 (in Chinese).；Qi, L.H., Zhang, X.D., Zhou, J.X., Li, Z.H., Huang, L.L., and Yang, M.H.: Changing regularity and structural characteristics of the biomass and productivity of aerially seed…	web of science	China	Hunan	Whole Hunan Province	27.333	111.5	17	1450	200	1.23437	planted	Pinaceae	Pinus	Pinus massoniana	0.1369	0.7123	W=a*(D^2*H)^b	-1.9885	0.7123	ln(W)=a+b*ln(D^2*H)	aboveground		0.99		1.8, 22.2	1.6, 18.6	11 to 40	360 to 2805	10	24
288	171	Qian, G.Q.: Dynamics of the net primary productivity of Liquidambar formosana plantation, Acta Agriculturae Universitatis Jiangxiensis, 22(3), 399-404, 2000 (in Chinese).	web of science	China	Fujian	Guandun Forest Farm	26.926	117.867	18.3	1826	365	6.05651	planted	Altingiaceae	Liquidambar	Liquidambar formosana	0.0927	0.8006	W=a*(D^2*H)^b	-2.37839	0.8006	ln(W)=a+b*ln(D^2*H)	aboveground		0.931	34	1.9, 13.1	2.9, 17.5	17	450	12.4	48
289	172	Qin, Z.G.: Community features and the biomass of Alnus cremastogyne fuelwood forest, Journal of Sichuan Forestry Science and Technology, 13(1), 24-28, 33, 1992 (in Chinese).	web of science	China	Sichuan	Xiaxin Township	31.105	105.044	16.5	882	450	0.434324	planted	Betulaceae	Alnus	Alnus cremastogyne	0.148577	0.7867	W=a*(D^2*H)^b	-1.90666	0.7867	ln(W)=a+b*ln(D^2*H)	aboveground		0.981	10	1.0, 5.0	2.1, 6.0	7	4050	7.5	21
290	173	Qin, J., Meng, H.S., Qin, W.M., Yu, J.M., and Qin, D.W.: The biomass and productivity of Tsoongiodenron odorum plantation, China Forestry Science and Technology, 25(6), 65-68, 2011a (in Chinese).	web of science	China	Guangxi	Liangfengjiang Forest Park	22.678	108.313	21.6	1280	150	0.778134	planted	Magnoliaceae	Michelia	Michelia odora	0.0474369	0.86	W=a*(D^2*H)^b	-3.04836	0.86	ln(W)=a+b*ln(D^2*H)	aboveground	0.995		7	8.0, 28.0	13.5, 23.5	27	1383	9.8	25
291	174	Qin, L., He, Y.J., Li, Z.Y., Shao, M.X., Liang, X.Y., and Tan, L.: Allocation pattern of biomass and productivity for three plantations of Castanopsis hystrix, Pinus massoniana and their mixture in south subtropical area of Guangxi, China, Scientia Silvae Sinicae, 47(12), 17-21, 2011b (in Chinese).	web of science	China	Guangxi	Fubo Forest Farm	22.05	106.867	21.1	1350	585	6.0467	planted	Fagaceae	Castanopsis	Castanopsis hystrix	0.06411	0.8699	W=a*(D^2*H)^b	-2.74715	0.8699	ln(W)=a+b*ln(D^2*H)	aboveground	0.9936		10	4.3, 32.3	5.4, 14.9	28	342 to 617	9.8	25
292	175176	Shen, Y.: Biomass and nutrient cycling of natural secondary mixed forest in subtropical area, Thesis for Master’s Degree, Central South University of Forestry and Technology, Changsha, China, 116pp., 2011 (in Chinese).；Shen, Y., Tian, D.L., Yan, W.D., and Xiao, Y.: Biomass and its distribution of natural secondary Quercus fabri + Sassafras tsumu + Cunninghamia lanceolata community in Yuanling Cou…	web of science	China	Hunan	Yuanling County	28.725	110.617	15.8	1466	580	9.44987	natural	Taxodiaceae	Cunninghamia	Cunninghamia lanceolata	0.025	0.935	W=a*(D^2*H)^b	-3.68888	0.935	ln(W)=a+b*ln(D^2*H)	aboveground		0.989		6.1, 17.4	8.8, 18.4	24	2875	12.4	48
293	177	Shen, Y.Z., Sun, X.M., Zhang, J.T., Du, Y.C., and Ma, J.W.: Individual tree biomass of Larix kaempferi plantation in Xiaolong Mountain, Gansu Province, Forest Research, 24(4), 517-522, 2011b (in Chinese).	web of science	China	Gansu	Xiaolong Mountain	34.476	106.553	11.3	641	1612	15.2173	planted	Pinaceae	Larix	Larix kaempferi	-3.3257	0.8672	ln(W)=a+b*ln(D^2*H)	-3.3257	0.8672	ln(W)=a+b*ln(D^2*H)	aboveground	0.987		54	2.8, 24.3	3.3, 21.6	5, 15, 23 and 35	417 to 3450	9.8	19
294	178	Shen, Z.K., Lu, S.P., and Ai, X.R.: The biomass and productivity of Larix kaempferi plantation, Journal of Hubei Institute for Nationalities (Natural Science Edition), 23(3), 289-292, 2005 (in Chinese).	web of science	China	Hubei	Changlinggang Forest Farm	30.8	110.05	11.7	1884	1750	1.12569	planted	Pinaceae	Larix	Larix kaempferi	0.099496	0.78653	W=a*(D^2*H)^b	-2.30764	0.78653	ln(W)=a+b*ln(D^2*H)	aboveground		0.9351	24	8.0, 26.0	8.5, 22.5	8, 16, 24 and 32	832 to 3086	7.4	22
295	179	Shi, Y.L.: Study on the ecosystem biomass of the artificial Cunninghamia lanceolata forest in Changling (Wanli District), Nanchang City, Acta Agriculturae Universitatis Jiangxiensis, 11(4), 32-45, 1989 (in Chinese).	web of science	China	Jiangxi	Changling Forest Farm	28.792	115.717	16.1	1825	275	7.18685	planted	Taxodiaceae	Cunninghamia	Cunninghamia lanceolata	0.073429	0.86262	W=a*(D^2*H)^b	-2.61144	0.86262	ln(W)=a+b*ln(D^2*H)	aboveground		0.9933		10.4, 19.4	8.6, 13.4	20	1800	11.2	21
296	179	Shi, Y.L.: Study on the ecosystem biomass of the artificial Cunninghamia lanceolata forest in Changling (Wanli District), Nanchang City, Acta Agriculturae Universitatis Jiangxiensis, 11(4), 32-45, 1989 (in Chinese).	web of science	China	Jiangxi	Changling Forest Farm	28.792	115.717	16.1	1825	275	7.18685	planted	Taxodiaceae	Cunninghamia	Cunninghamia lanceolata	0.072211	0.86262	W=a*(D^2*H)^b	-2.62816	0.86262	ln(W)=a+b*ln(D^2*H)	aboveground	0.9594			10.4, 19.4	8.6, 13.4	20	3064	11.2	21
297	179	Shi, Y.L.: Study on the ecosystem biomass of the artificial Cunninghamia lanceolata forest in Changling (Wanli District), Nanchang City, Acta Agriculturae Universitatis Jiangxiensis, 11(4), 32-45, 1989 (in Chinese).	web of science	China	Jiangxi	Changling Forest Farm	28.792	115.717	16.1	1825	275	7.18685	planted	Taxodiaceae	Cunninghamia	Cunninghamia lanceolata	0.067077	0.86262	W=a*(D^2*H)^b	-2.70191	0.86262	ln(W)=a+b*ln(D^2*H)	aboveground	0.9761			10.4, 19.4	8.6, 13.4	20	2200 to 2525	11.2	21
298	179	Shi, Y.L.: Study on the ecosystem biomass of the artificial Cunninghamia lanceolata forest in Changling (Wanli District), Nanchang City, Acta Agriculturae Universitatis Jiangxiensis, 11(4), 32-45, 1989 (in Chinese).	web of science	China	Jiangxi	Changling Forest Farm	28.792	115.717	16.1	1825	275	7.18685	planted	Taxodiaceae	Cunninghamia	Cunninghamia lanceolata	0.073429	0.86262	W=a*(D^2*H)^b	-2.61144	0.86262	ln(W)=a+b*ln(D^2*H)	aboveground	0.9756			10.4, 19.4	8.6, 13.4	20	1644 to 1900	11.2	21
299	179	Shi, Y.L.: Study on the ecosystem biomass of the artificial Cunninghamia lanceolata forest in Changling (Wanli District), Nanchang City, Acta Agriculturae Universitatis Jiangxiensis, 11(4), 32-45, 1989 (in Chinese).	web of science	China	Jiangxi	Changling Forest Farm	28.792	115.717	16.1	1825	275	7.18685	planted	Taxodiaceae	Cunninghamia	Cunninghamia lanceolata	0.070984	0.86262	W=a*(D^2*H)^b	-2.6453	0.86262	ln(W)=a+b*ln(D^2*H)	aboveground	0.9624			10.4, 19.4	8.6, 13.4	20	1600 to 1975	11.2	21
300	179	Shi, Y.L.: Study on the ecosystem biomass of the artificial Cunninghamia lanceolata forest in Changling (Wanli District), Nanchang City, Acta Agriculturae Universitatis Jiangxiensis, 11(4), 32-45, 1989 (in Chinese).	web of science	China	Jiangxi	Changling Forest Farm	28.792	115.717	16.1	1825	275	7.18685	planted	Taxodiaceae	Cunninghamia	Cunninghamia lanceolata	0.086948	0.86262	W=a*(D^2*H)^b	-2.44245	0.86262	ln(W)=a+b*ln(D^2*H)	aboveground	0.9533			10.4, 19.4	8.6, 13.4	20	1700	11.2	21
301	180181	Shi, P.L., Zhong, Z.C., and Li, X.G.: A study on the biomass of alder-cypress artificial mixed forest in Sichuan, Acta Phytoecologica Sinica, 20(6), 524-533, 1996 (in Chinese).；Shi, P.L., Yang, X., and Zhong, Z.C.: Dynamics of population biomass and its density-dependent regulation in alder and cypress mixed forest, Chinese Journal of Applied Ecology, 8(4), 341-346, 1997 (in Chinese).	web of science	China	Sichuan	Linshan Township	31.279	105.468	17.3	880	500	3.22577	planted	Betulaceae	Alnus	Alnus cremastogyne	0.0422	0.8631	W=a*(D^2*H)^b	-3.16534	0.8631	ln(W)=a+b*ln(D^2*H)	aboveground		0.989	16	1.0, 13.0	1.8, 13.6	2 to 18	4100 to 16000	7.5	21
302	180181	Shi, P.L., Zhong, Z.C., and Li, X.G.: A study on the biomass of alder-cypress artificial mixed forest in Sichuan, Acta Phytoecologica Sinica, 20(6), 524-533, 1996 (in Chinese).；Shi, P.L., Yang, X., and Zhong, Z.C.: Dynamics of population biomass and its density-dependent regulation in alder and cypress mixed forest, Chinese Journal of Applied Ecology, 8(4), 341-346, 1997 (in Chinese).	web of science	China	Sichuan	Linshan Township	31.279	105.468	17.3	880	500	3.22577	planted	Cupressaceae	Cupressus	Cupressus funebris	0.0754	0.7934	W=a*(D^2*H)^b	-2.58495	0.7934	ln(W)=a+b*ln(D^2*H)	aboveground		0.945	23	1.5, 8.9	1.6, 9.1	2 to 18	4100 to 16000	7.5	21
303	182	Shi, Z., Liu, J., Lan, X., Liang, D., Lu, M.B., and Deng, M.Y.: Individual biomass regression models of Pinus massoniana plantation in Tianlin County, Guangxi Province, Guangxi Forestry Science, 38(3), 167-170, 2009 (in Chinese).	web of science	China	Guangxi	Tianlin County	24.375	105.85	21	1204	550	4.59682	planted	Pinaceae	Pinus	Pinus massoniana	0.011524	1.0393	W=a*(D^2*H)^b	-4.46332	1.0393	ln(W)=a+b*ln(D^2*H)	aboveground	0.984		18	6.2, 16.5	4.8, 16.6	6, 14 and 18	750 to 2775	30.7	50
304	183	Si, J.P., Yao, R.M., Chen, D.B., and Wu, C.H.: The biomass of Magnolia officinalis plantation, Journal of Zhejiang Forestry College, 10(2), 162-168, 1993 (in Chinese).	web of science	China	Zhejiang	Gaoyan Forest Farm	27.9	119.6	17.5	1661	1010	3.72411	planted	Magnoliaceae	Houpoa	Houpoa officinalis	0.0282	0.9682	W=a*(D^2*H)^b	-3.56843	0.9682	ln(W)=a+b*ln(D^2*H)	aboveground		0.99	9	3.5, 13.3	5.0, 10.0	19	5580	14.5	20
305	184	Su, Y.M.: Study on the biomass and productivity of Larix kaempferi plantation, Journal of Sichuan Forestry Science and Technology, 16(3), 36-42, 1995 (in Chinese).	web of science	China	Sichuan	Miyaluo Forest Region	31.585	102.82	4.7	1194	2950	17.8732	planted	Pinaceae	Larix	Larix kaempferi	0.0204	0.9719	W=a*(D^2*H)^b	-3.89222	0.9719	ln(W)=a+b*ln(D^2*H)	aboveground		0.99	8	10.5, 23.7	12.5, 16.2	23	1940	7.4	22
306	185	Su, Y.M., Liu, X.L., Xiang, C.H.: Study on the biomass and net primary productivity of Abies fabri plantation, Journal of Sichuan Forestry Science and Technology, 21(2), 31-35, 2000 (in Chinese).	web of science	China	Sichuan	Liuyier Forest Farm	28.7	103.067	6.9	1336	2885	17.7729	planted	Pinaceae	Abies	Abies fabri	0.0387	0.9293	W=a*(D^2*H)^b	-3.25192	0.9293	ln(W)=a+b*ln(D^2*H)	aboveground		0.992		6.2, 29.1	7.7, 15.8	64	2834	7.4	22
307	186	Sun, B.G., Chen, F., Wang, J.M., Chen, X.M., Yang, Z.X., Cai, X.Y., and Li, B.: Biomass distribution pattern of Pinus yunnanensis with different diameter classes, Forest Research, 25(1), 71-76, 2012a (in Chinese).	web of science	China	Yunnan	Tianzimiaopo Forest Farm	24.825	100.82	14.8	838	2503	12.7695	planted	Pinaceae	Pinus	Pinus yunnanensis	0.0149024	0.9891	W=a*(D^2*H)^b	-4.20623	0.9891	ln(W)=a+b*ln(D^2*H)	aboveground		0.9804	16	5.0, 22.5	4.8, 9.7	30	525 to 1364	10	24
308	187188	Sun, Q.X., Yu, F.A., and Peng, Z.H.: The biomass of poplar plantation in the beach land of Yangtze River, Forest Science and Technology, (3), 4-6, 1998 (in Chinese).；Wu, Z.M., Sun, Q.X., and Duan, W.X.: Relationship between flooded situation and poplar growth on beach land of Yangtze river in Anhui, Chinese Journal of Applied Ecology, 11(1), 25-29, 2000 (in Chinese).	web of science	China	Anhui	Yangtze River Beach in Haikou Township	30.5	117.033	16.7	1460	14	1.00536	planted	Salicaceae	Populus	Populus canadensis cv. ‘I-72'	0.1421	0.7669	W=a*(D^2*H)^b	-1.95122	0.7669	ln(W)=a+b*ln(D^2*H)	aboveground		0.997		10.0, 32.0	11.5, 24.5	6 and 7		30.7	50
309	189	Tang, W., and Xu, R.Q.: Study on the biomass of Abies fabri plantation, Sichuan Forestry Exploration and Design, (2), 27-32, 1993 (in Chinese).	web of science	China	Sichuan	Liuyier Forest Farm	28.7	103.067	6.9	1336	2590	17.7729	planted	Pinaceae	Abies	Abies fabri	0.06211	0.87232	W=a*(D^2*H)^b	-2.77885	0.87232	ln(W)=a+b*ln(D^2*H)	aboveground		0.99	10	4.0, 21.0	4.0, 12.0	25	2800	7.4	22
310	190	Tang, J.W., Zhang, J.H., Song, Q.S., Cao, M., Feng, Z.L., Dang, C.L., and Wu, Z.L.: A preliminary study on the biomass of secondary tropical forest in Xishuangbanna, Acta Phytoecologica Sinica, 22(6), 489-498, 1998 (in Chinese).	web of science	China	Yunnan	Menglun Township	21.88	101.29	22	1557	603	4.23704	natural	Euphorbiaceae	Macaranga	Macaranga denticulata	0.0178598	1.01147	W=a*(D^2*H)^b	-4.0252	1.01147	ln(W)=a+b*ln(D^2*H)	aboveground		0.978	13	4.0, 13.4	4.0, 12.0	5, 10, 14 and 22	1267 to 4575	11.7	27
311	190	Tang, J.W., Zhang, J.H., Song, Q.S., Cao, M., Feng, Z.L., Dang, C.L., and Wu, Z.L.: A preliminary study on the biomass of secondary tropical forest in Xishuangbanna, Acta Phytoecologica Sinica, 22(6), 489-498, 1998 (in Chinese).	web of science	China	Yunnan	Menglun Township	21.88	101.29	22	1557	603	4.23704	natural	Euphorbiaceae	Mallotus	Mallotus paniculatus	0.0544058	0.864983	W=a*(D^2*H)^b	-2.91128	0.864983	ln(W)=a+b*ln(D^2*H)	aboveground		0.9908	10	3.5, 13.4	5.0, 12.0	5, 10, 14 and 22	1267 to 4575	11.7	27
312	190	Tang, J.W., Zhang, J.H., Song, Q.S., Cao, M., Feng, Z.L., Dang, C.L., and Wu, Z.L.: A preliminary study on the biomass of secondary tropical forest in Xishuangbanna, Acta Phytoecologica Sinica, 22(6), 489-498, 1998 (in Chinese).	web of science	China	Yunnan	Menglun Township	21.88	101.29	22	1557	603	4.23704	natural	Myrtaceae	Syzygium	Syzygium jambos	0.0560005	0.928395	W=a*(D^2*H)^b	-2.8824	0.928395	ln(W)=a+b*ln(D^2*H)	aboveground		0.9885	12	2.5, 13.4	4.5, 12.0	5, 10, 14 and 22	1267 to 4575	11.7	27
313	191	Tang, L.Z., Yu, M.K., Yan, C.F., Liu, Z.L., and Fang, S.Z.: Effects of site condition and cultivation on the growth of sawtooth oak plantations, Journal of Fujian College of Forestry, 28(2), 130-135, 2008 (in Chinese).	web of science	China	Anhui	Hongyashan Forest Farm	32.333	118.333	15.2	1040	200	0.193121	planted	Fagaceae	Quercus	Quercus acutissima	0.04506	0.9181	W=a*(D^2*H)^b	-3.09976	0.9181	ln(W)=a+b*ln(D^2*H)	aboveground		0.9953	25	3.7, 6.6	5.4, 7.7	10	3867 to 6067	11.2	21
314	192	Tang, W.P., Wang, Y.R., and Zheng, L.Y.: Study on the biomass and productivity of southern type poplar plantation, Hubei Forestry Science and Technology, (S), 43-47, 2004b (in Chinese).	web of science	China	Hubei	Central Hubei Province	31.025	112.417	16.3	1254	45	0.352521	planted	Salicaceae	Populus	Populus deltoides	0.03	0.8734	W=a*(D^2*H)^b	-3.50656	0.8734	ln(W)=a+b*ln(D^2*H)	aboveground		0.9333	62	11.4, 26.1	14.1, 22.7	6	208 to 4444	21.3	19
315	193	Tian, D.L., Pan, W.C., Lei, Z.X., Long, E.H., and Cai, B.Y.: A preliminary study on the biomass and density effects of Pinus massoniana plantation, Journal of Central South Forestry Institute, 2(1), 41-50, 1982 (in Chinese).	web of science	China	Guangxi	Lufengshan Forest Farm	23.75	109.67	21.1	1419	227	0.666344	planted	Pinaceae	Pinus	Pinus massoniana	0.00972	1.03981	W=a*(D^2*H)^b	-4.63357	1.03981	ln(W)=a+b*ln(D^2*H)	aboveground		0.99	6	8.0, 20.0	9.0, 12.0	14	2445	12.4	48
316	193	Tian, D.L., Pan, W.C., Lei, Z.X., Long, E.H., and Cai, B.Y.: A preliminary study on the biomass and density effects of Pinus massoniana plantation, Journal of Central South Forestry Institute, 2(1), 41-50, 1982 (in Chinese).	web of science	China	Guangxi	Lufengshan Forest Farm	23.75	109.67	21.1	1419	227	0.666344	planted	Pinaceae	Pinus	Pinus massoniana	0.02196	0.94552	W=a*(D^2*H)^b	-3.81853	0.94552	ln(W)=a+b*ln(D^2*H)	aboveground		0.96	6	8.0, 20.0	9.5, 11.5	14	3210	12.4	48
317	193	Tian, D.L., Pan, W.C., Lei, Z.X., Long, E.H., and Cai, B.Y.: A preliminary study on the biomass and density effects of Pinus massoniana plantation, Journal of Central South Forestry Institute, 2(1), 41-50, 1982 (in Chinese).	web of science	China	Guangxi	Lufengshan Forest Farm	23.75	109.67	21.1	1419	227	0.666344	planted	Pinaceae	Pinus	Pinus massoniana	0.02636	0.91786	W=a*(D^2*H)^b	-3.63591	0.91786	ln(W)=a+b*ln(D^2*H)	aboveground		0.99	6	8.0, 20.0	9.0, 10.5	14	3990	12.4	48
318	193	Tian, D.L., Pan, W.C., Lei, Z.X., Long, E.H., and Cai, B.Y.: A preliminary study on the biomass and density effects of Pinus massoniana plantation, Journal of Central South Forestry Institute, 2(1), 41-50, 1982 (in Chinese).	web of science	China	Guangxi	Lufengshan Forest Farm	23.75	109.67	21.1	1419	227	0.666344	planted	Pinaceae	Pinus	Pinus massoniana	0.02698	0.9008	W=a*(D^2*H)^b	-3.61266	0.9008	ln(W)=a+b*ln(D^2*H)	aboveground		0.99	6	8.0, 20.0	9.0, 11.5	14	4590	12.4	48
319	194	Tian, D.L., Pan, H.H., Kang, W.X., and Fang, H.B.: The biomass of a second-generation Chinese fir plantation, Journal of Central South Forestry University, 18(3), 11-16, 1998 (in Chinese).	web of science	China	Hunan	Huitong Ecological Station	26.833	109.75	16.8	1300	400	1.00517	planted	Taxodiaceae	Cunninghamia	Cunninghamia lanceolata	0.014101	0.956424	W=a*(D^2*H)^b	-4.26151	0.956424	ln(W)=a+b*ln(D^2*H)	aboveground		0.993	6	6.1, 16.2	6.0, 12.8	10	2175	4	10
320	195	Tian, D.L., Xiang, W.H., Yan, W.D., and Kang, W.X.: Effect of successive rotation on the biomass and productivity of Chinese fir plantation at fast-growing stage, Scientia Silvae Sinicae, 38(4), 14-18, 2002 (in Chinese).	web of science	China	Hunan	Huitong Ecological Station	26.833	109.75	16.8	1300	400	1.00517	planted	Taxodiaceae	Cunninghamia	Cunninghamia lanceolata	0.0287	0.8674	W=a*(D^2*H)^b	-3.55086	0.8674	ln(W)=a+b*ln(D^2*H)	aboveground		0.994	6	6.0, 17.8	5.5, 12.5	11	2080 to 2280	4	10
321	196	Tian, D.L., Yin, G.Q., Fang, X., Xiang, W.H., and Yan, W.D.: Carbon density, storage and spatial distribution under different ‘Grain for Green’ patterns in Huitong, Hunan Province, Acta Ecologica Sinica, 30(22), 6297-6308, 2010 (in Chinese).	web of science	China	Hunan	Lianshan Township	26.796	109.682	16.6	1265	400	1.54223	planted	Pinaceae	Pinus	Pinus massoniana	0.013797	1.2969	W=a*(D^2*H)^b	-4.2833	1.2969	ln(W)=a+b*ln(D^2*H)	aboveground	0.8563		5	3.1, 9.2	2.7, 8.0	6	2425	4	10
322	196	Tian, D.L., Yin, G.Q., Fang, X., Xiang, W.H., and Yan, W.D.: Carbon density, storage and spatial distribution under different ‘Grain for Green’ patterns in Huitong, Hunan Province, Acta Ecologica Sinica, 30(22), 6297-6308, 2010 (in Chinese).	web of science	China	Hunan	Lianshan Township	26.796	109.682	16.6	1265	400	1.54223	planted	Lauraceae	Cinnamomum	Cinnamomum camphora	0.020583	1.069	W=a*(D^2*H)^b	-3.88329	1.069	ln(W)=a+b*ln(D^2*H)	aboveground	0.9775		12	1.7, 5.4	2.8, 6.0	3	1075 to 1975	4	10
323	196	Tian, D.L., Yin, G.Q., Fang, X., Xiang, W.H., and Yan, W.D.: Carbon density, storage and spatial distribution under different ‘Grain for Green’ patterns in Huitong, Hunan Province, Acta Ecologica Sinica, 30(22), 6297-6308, 2010 (in Chinese).	web of science	China	Hunan	Lianshan Township	26.796	109.682	16.6	1265	400	1.54223	planted	Elaeocarpaceae	Elaeocarpus	Elaeocarpus sylvestris	0.12655	0.4929	W=a*(D^2*H)^b	-2.06712	0.4929	ln(W)=a+b*ln(D^2*H)	aboveground	0.9691		8	1.1, 5.5	2.0, 6.3	3	1075 to 1975	4	10
324	197198	Tian, Q.F., Du, L.H., and Li, X.J.: Study on the biomass of Robinia pseudoacacia plantation in Xishan National Forest Park, Beijing, Journal of Beijing Forestry University, 19(S2), 104-107, 1997a (in Chinese).；Tian, Q.F., Yan, H.P., and Wang, P.X.: Comparison of the productivity between three deciduous broadleaved plantations, Journal of Beijing Forestry University, 19(S2), 118-122, 1997b (in Chi…	web of science	China	Beijing	Xishan Forest Park	39.9	116.417	12	607	350	0.476553	planted	Leguminosae	Robinia	Robinia pseudoacacia	0.0594829	0.847445	W=a*(D^2*H)^b	-2.82207	0.847445	ln(W)=a+b*ln(D^2*H)	aboveground		0.9894	6	8.0, 34.0	8.0, 18.0	39 to 41	700 to 900	4.2	17
325	198199	Tian, Q.F., Yan, H.P., and Wang, P.X.: Comparison of the productivity between three deciduous broadleaved plantations, Journal of Beijing Forestry University, 19(S2), 118-122, 1997b (in Chinese).；Tian, Q.F., Zhou, R.W., and Zhang, J.S.: Study on the biomass of Quercus variabilis plantation in Xishan National Forest Park, Beijing, Journal of Beijing Forestry University, 19(S2), 113-117, 1997c (in …	web of science	China	Beijing	Xishan Forest Park	39.9	116.417	12	607	350	0.476553	planted	Fagaceae	Quercus	Quercus variabilis	0.0223377	0.993056	W=a*(D^2*H)^b	-3.80148	0.993056	ln(W)=a+b*ln(D^2*H)	aboveground		0.9871	8	8.0, 16.0	6.0, 11.0	36	817 to 1050	4.2	17
326	198200	Tian, Q.F., Yan, H.P., and Wang, P.X.: Comparison of the productivity between three deciduous broadleaved plantations, Journal of Beijing Forestry University, 19(S2), 118-122, 1997b (in Chinese).；Yan, H.P., Li, H., and Zhang, J.S.: Study on the biomass of Acer truncatum forest, Journal of Beijing Forestry University, 19(S2), 108-112, 1997 (in Chinese).	web of science	China	Beijing	Xishan Forest Park	39.9	116.417	12	607	50	0.476553	planted	Sapindaceae	Acer	Acer truncatum	0.05056	0.8812	W=a*(D^2*H)^b	-2.98459	0.8812	ln(W)=a+b*ln(D^2*H)	aboveground		0.995	8	6.0, 22.0	4.0, 12.0	40	841 to 2133	4.2	17
327	201	Tong, J.Q.: Study on the productivity and growth of Chinese fir plantations with different sites and densities, Journal of Fujian Agriculture and Forestry University (Natural Science Edition), 37(4), 369-373, 2008 (in Chinese).	web of science	China	Jiangxi	Shangcun Forest Farm	27.632	114.57	17.9	1594	400	1.89742	planted	Taxodiaceae	Cunninghamia	Cunninghamia lanceolata	0.008267	0.999286	W=a*(D^2*H)^b	-4.79548	0.999286	ln(W)=a+b*ln(D^2*H)	aboveground		0.9982	12	5.2, 17.4	2.8, 13.8	8	2040 to 2500	0	0
328	201	Tong, J.Q.: Study on the productivity and growth of Chinese fir plantations with different sites and densities, Journal of Fujian Agriculture and Forestry University (Natural Science Edition), 37(4), 369-373, 2008 (in Chinese).	web of science	China	Jiangxi	Shangcun Forest Farm	27.632	114.57	17.9	1594	400	1.89742	planted	Taxodiaceae	Cunninghamia	Cunninghamia lanceolata	0.0099	0.9994	W=a*(D^2*H)^b	-4.61522	0.9994	ln(W)=a+b*ln(D^2*H)	aboveground		0.9871	12	7.4, 25.2	4.5, 22.4	16	1460 to 2900	0	0
329	201	Tong, J.Q.: Study on the productivity and growth of Chinese fir plantations with different sites and densities, Journal of Fujian Agriculture and Forestry University (Natural Science Edition), 37(4), 369-373, 2008 (in Chinese).	web of science	China	Jiangxi	Shangcun Forest Farm	27.632	114.57	17.9	1594	400	1.89742	planted	Taxodiaceae	Cunninghamia	Cunninghamia lanceolata	0.010254	0.999885	W=a*(D^2*H)^b	-4.58009	0.999885	ln(W)=a+b*ln(D^2*H)	aboveground		0.9875	12	8.5, 29.0	5.4, 26.9	23	1460 to 1980	0	0
330	202	Wan, S.C.: The biomass allocation patterns of constructive tree species in forest-swamp ecotone, Journal of Mudanjiang University, 22(8), 124-127, 2013 (in Chinese).	web of science	China	Heilongjiang	Suiyang Forest Region	43.983	130.142	3	525	518	9.10368	natural	Betulaceae	Alnus	Alnus sibirica	0.0191	0.9627	W=a*(D^2*H)^b	-3.95807	0.9627	ln(W)=a+b*ln(D^2*H)	aboveground	0.9834		8	4.8, 18.0	6.7, 14.2	Premature		19.5	23
331	202	Wan, S.C.: The biomass allocation patterns of constructive tree species in forest-swamp ecotone, Journal of Mudanjiang University, 22(8), 124-127, 2013 (in Chinese).	web of science	China	Heilongjiang	Suiyang Forest Region	43.983	130.142	3	525	518	9.10368	natural	Betulaceae	Betula	Betula platyphylla	0.0262	0.9235	W=a*(D^2*H)^b	-3.642	0.9235	ln(W)=a+b*ln(D^2*H)	aboveground	0.9932		9	4.6, 20.2	7.8, 18.5	Premature		19.5	23
332	203	Wan, M., Tian, D.L., Fan, W., and Li, Q.Y.: Biomass production and carbon sequestration in poplar-crop agroforestry ecosystems in eastern Henan Plain, Scientia Silvae Sinicae, 45(8), 27-33, 2009 (in Chinese).	web of science	China	Henan	Minquan Forest Farm	34.415	114.733	14	679	75	0.0309164	planted	Salicaceae	Populus	Populus canadensis cv. ‘Zhonglin-46’	0.0081	1.0658	W=a*(D^2*H)^b	-4.81589	1.0658	ln(W)=a+b*ln(D^2*H)	aboveground	0.998		12	17.6, 39.8	12.1, 29.6	5, 9, 11 and 13	111 to 333	4.1	6
333	204	Wang, M.B.: The biomass and afforestation prospect of Pinus tabuliformis plantation in the northwest Shanxi Province, Journal of Shanxi University (Natural Science Edition), (4), 98-102, 1988 (in Chinese).	web of science	China	Shanxi	Zhuanyaogou Watershed	39.216	111.275	7.2	453	1300	1.86096	planted	Pinaceae	Pinus	Pinus tabuliformis	0.118623	0.705	W=a*(D^2*H)^b	-2.1318	0.705	ln(W)=a+b*ln(D^2*H)	aboveground		0.994	10	0.8, 7.4	1.7, 4.3	22	1870	6.5	21
334	205	Wang, M.B.: The biomass of Populus hopeiensis forest, Journal of Shanxi University (Natural Science Edition), 14(1), 103-107, 1991 (in Chinese).	web of science	China	Shanxi	Zhuanyaogou Watershed	39.216	111.275	7.2	453	1100	1.86096	planted	Salicaceae	Populus	Populus hopeiensis	0.094444	0.7972	W=a*(D^2*H)^b	-2.35975	0.7972	ln(W)=a+b*ln(D^2*H)	aboveground	0.971		13	3.1, 9.6	3.8, 7.0	24	2220	6.5	21
335	206	Wang, W.C.: The aboveground biomass of Pinus tabuliformis plantation, Shanxi Forestry Science and Technology, (2), 10-15, 1985 (in Chinese).	web of science	China	Shanxi	Longquan Forest Farm	36.9	112.5	8.6	660	1400	3.4758	planted	Pinaceae	Pinus	Pinus tabuliformis	-3.40658	0.95715	ln(W)=a+b*ln(D^2*H)	-3.40658	0.95715	ln(W)=a+b*ln(D^2*H)	aboveground		0.995	10	2.0, 11.0	3.5, 8.5	19	2255	6.5	21
336	207208	Wang, X.Y.: Carbon storage distribution of Larix olgensis plantation at different stand ages, PhD Dissertation, Beijing Forestry University, Beijing, China, 96pp., 2011 (in Chinese).；Wang, X.Y., Sun, Y.J., and Ma, W.: Biomass and carbon storage distribution of Larix olgensis plantations with different density, Journal of Fujian College of Forestry, 31(3), 221-226, 2011b (in Chinese).	web of science	China	Heilongjiang	Dongzhelenghe Forest Farm	46.667	129.083	0.4	618	402	7.23356	planted	Pinaceae	Larix	Larix olgensis	0.02	0.993	W=a*(D^2*H)^b	-3.91202	0.993	ln(W)=a+b*ln(D^2*H)	aboveground	0.984		25	3.0, 26.6	3.5, 25.9	28	780 to 1377	7.4	22
337	209	Wang, J., and Wen, Z.W.: Aboveground biomass distribution and predictive model of secondary Betula luminifera forest in the northwest Guizhou Province, Guizhou Forestry Science and Technology, 39(2), 18-21, 2011 (in Chinese).	web of science	China	Guizhou	Dayakou Forest Farm	26.761	105.812	14.1	1436	1405	3.60545	natural	Betulaceae	Betula	Betula luminifera	0.0314	0.9723	W=a*(D^2*H)^b	-3.46095	0.9723	ln(W)=a+b*ln(D^2*H)	aboveground	0.995		10	1.9, 11.3	3.6, 11.8	8	2050	11.6	23
338	210	Wang, Y.M., and Liu, B.Z.: Ecological Characteristics of Protection Forests in the Loess Plateau, China Forestry Publishing House, Beijing, China, 42-48, 1994 (in Chinese).	web of science	China	Shaanxi	Chunhua County	34.883	108.567	9.2	626	1250	1.62989	planted	Leguminosae	Robinia	Robinia pseudoacacia	-3.55236	0.94967	ln(W)=a+b*ln(D^2*H)	-3.55236	0.94967	ln(W)=a+b*ln(D^2*H)	aboveground		0.98891	49	4.2, 9.9	4.5, 11.4	4 to 15		10	19
339	210	Wang, Y.M., and Liu, B.Z.: Ecological Characteristics of Protection Forests in the Loess Plateau, China Forestry Publishing House, Beijing, China, 42-48, 1994 (in Chinese).	web of science	China	Shaanxi	Xunyi County	35.25	108.5	9	613	1450	2.81333	planted	Leguminosae	Robinia	Robinia pseudoacacia	-3.46347	0.90294	ln(W)=a+b*ln(D^2*H)	-3.46347	0.90294	ln(W)=a+b*ln(D^2*H)	aboveground		0.99294	21	4.2, 9.9	4.5, 11.4	4 to 15		5.1	23
340	210	Wang, Y.M., and Liu, B.Z.: Ecological Characteristics of Protection Forests in the Loess Plateau, China Forestry Publishing House, Beijing, China, 42-48, 1994 (in Chinese).	web of science	China	Shaanxi	Yaoxian County	35.058	108.833	12	556	1050	5.7443	planted	Leguminosae	Robinia	Robinia pseudoacacia	-3.75923	0.97503	ln(W)=a+b*ln(D^2*H)	-3.75923	0.97503	ln(W)=a+b*ln(D^2*H)	aboveground		0.98876	50	4.2, 9.9	4.5, 11.4	4 to 15		5.1	23
341	210	Wang, Y.M., and Liu, B.Z.: Ecological Characteristics of Protection Forests in the Loess Plateau, China Forestry Publishing House, Beijing, China, 42-48, 1994 (in Chinese).	web of science	China	Shaanxi	Yongshou County	34.95	108.142	10.7	609	1248	5.64214	planted	Leguminosae	Robinia	Robinia pseudoacacia	-3.28978	0.892	ln(W)=a+b*ln(D^2*H)	-3.28978	0.892	ln(W)=a+b*ln(D^2*H)	aboveground		0.99152	39	4.2, 9.9	4.5, 11.4	4 to 15		6.5	21
342	211	Wang, Z.F., and Feng, Z.K.: The parameter estimation of tree biomass using the nonlinear least square method, Journal of Jilin Agricultural University, 28(3), 261-264, 2006 (in Chinese).	web of science	China	Gansu	Dangchuan Forest Farm	34.34	106.14	9.7	645	1600	2.1677	planted	Pinaceae	Picea	Picea asperata	0.041	0.9179	W=a*(D^2*H)^b	-3.19418	0.9179	ln(W)=a+b*ln(D^2*H)	aboveground	0.98		5	7.8, 27.8	8.9, 16.2	Premature		7.4	22
343	212	Wang, B., Nie, D.P., Guo, Q.S., and Xia, L.F.: Studies on Forest Ecosystems in Dagang Mountains of Jiangxi Province, China Science and Technology Press, Beijing, China, 183-185, 2003a (in Chinese).	web of science	China	Jiangxi	Dagangshan Ecological Station	27.667	114.625	15.8	1591	150	5.67623	planted	Taxodiaceae	Cunninghamia	Cunninghamia lanceolata	0.00429885	1.13702	W=a*(D^2*H)^b	-5.44941	1.13702	ln(W)=a+b*ln(D^2*H)	aboveground		0.992	9	8.0, 25.0	13.0, 19.0	17	1633 to 9800	0	0
344	213	Wang, C., Gao, H.Z., and Zang, Y.Q.: Study on the individual biomass of Betula platyphylla natural secondary forest, Forestry Science and Technology, 35(1), 7-9, 13, 2010 (in Chinese).	web of science	China	Hebei	Mulan Forest Region	42.125	116.883	1.7	470	1275	1.42009	natural	Betulaceae	Betula	Betula platyphylla	0.0094056	1.0731	W=a*(D^2*H)^b	-4.66645	1.0731	ln(W)=a+b*ln(D^2*H)	aboveground	0.9765		15	7.2, 23.6	9.2, 19.5	16 to 54		4.3	24
345	214	Wang, D.Y., Li, D.Y., and Feng, X.Q.: Forest Ecosystems on Warm Temperate Zone, China Forestry Publishing House, Beijing, China, 190-205, 2003b (in Chinese).	web of science	China	Hebei	Wuling Mountain	40.55	117.517	7.6	720	1250	9.88852	natural	Fagaceae	Quercus	Quercus mongolica	0.0215	0.963	W=a*(D^2*H)^b	-3.8397	0.963	ln(W)=a+b*ln(D^2*H)	aboveground		0.998		4.0, 28.2	5.0, 14.0	50	895	5.1	23
346	215	Wang, H.M., Chen, Z.J., and Li, X.W.: Biomass and nutrient content of different forest-grass ecosystems converted from farmlands, Research of Soil and Water Conservation, 12(2), 125-128, 2005 (in Chinese).	web of science	China	Sichuan	Tianquan County	30.083	102.575	15.1	1736	920	6.74886	planted	Taxodiaceae	Cunninghamia	Cunninghamia lanceolata	0.1533	0.5705	W=a*(D^2*H)^b	-1.87536	0.5705	ln(W)=a+b*ln(D^2*H)	aboveground		0.9382		1.8, 3.8	1.3, 2.9	4	3333	11.6	23
347	215	Wang, H.M., Chen, Z.J., and Li, X.W.: Biomass and nutrient content of different forest-grass ecosystems converted from farmlands, Research of Soil and Water Conservation, 12(2), 125-128, 2005 (in Chinese).	web of science	China	Sichuan	Tianquan County	30.083	102.575	15.1	1736	730	6.74886	planted	Salicaceae	Populus	Populus tomentosa	0.2377	0.2061	W=a*(D^2*H)^b	-1.43675	0.2061	ln(W)=a+b*ln(D^2*H)	aboveground		0.9651		1.7, 5.0	1.8, 5.3	4	1111	11.6	23
348	216	Wang, H.Y., Wang, W.J., Qiu, L., Su, D.X., An, J., Zheng, G.Y., and Zu, Y.G.: Differences in biomass, litter layer mass and SOC storage changing with tree growth in Larix gmelinii plantations in northeast China, Acta Ecologica Sinica, 32(3), 833-843, 2012a (in Chinese).	web of science	China	Heilongjiang	Maorshan Forest Farm	45.375	127.533	2.2	656	300	5.89668	planted	Pinaceae	Larix	Larix gmelinii	0.0286	0.9756	W=a*(D^2*H)^b	-3.55435	0.9756	ln(W)=a+b*ln(D^2*H)	aboveground	0.99		14	1.0, 38.5	0.8, 29.5	3 to 50		8.2	18
349	217218	Wang, J.S., Zhang, C.Y., Fan, X.H., and Zhao, Y.Z.: Biomass allocation patterns and allometric models of Abies nephrolepis, Acta Ecologica Sinica, 31(14), 3918-3927, 2011a (in Chinese).；Wang, J.S., Fan, X.H., Fan, J., Zhang, C.Y., and Xia, F.C.: Effect of aboveground competition on biomass partitioning of understory Korean pine (Pinus koraiensis), Acta Ecologica Sinica, 32(8), 2447-2457, 2012b (i…	web of science	China	Jilin	Guangming Forest Farm	42.348	128.133	3.3	750	748	1.09105	natural	Pinaceae	Pinus	Pinus koraiensis	0.064	0.782	W=a*(D^2*H)^b	-2.74887	0.782	ln(W)=a+b*ln(D^2*H)	aboveground		0.995	10	1.9, 9.7	2.3, 8.9	18 to 125		15.9	15
350	219	Wang, J.Y., Che, K.J., Fu, H.E., Chang, X.X., Song, C.F., and He, H.Y.: Study on the biomass of water conservation forest on the north slope of Qilian Mountains, Journal of Fujian College of Forestry, 18(4), 319-323, 1998 (in Chinese).	web of science	China	Gansu	Sidalong Forest Farm	38.453	99.905	-0.2	410	3000	12.2279	natural	Cupressaceae	Juniperus	Juniperus przewalskii	0.2738	0.6912	W=a*(D^2*H)^b	-1.29536	0.6912	ln(W)=a+b*ln(D^2*H)	aboveground		0.921		15.7, 47.2	5.2, 15.7	230	667	14.1	6
351	219	Wang, J.Y., Che, K.J., Fu, H.E., Chang, X.X., Song, C.F., and He, H.Y.: Study on the biomass of water conservation forest on the north slope of Qilian Mountains, Journal of Fujian College of Forestry, 18(4), 319-323, 1998 (in Chinese).	web of science	China	Gansu	Sidalong Forest Farm	38.453	99.905	-0.2	410	2850	12.2279	natural	Pinaceae	Picea	Picea crassifolia	0.0951	0.8268	W=a*(D^2*H)^b	-2.35283	0.8268	ln(W)=a+b*ln(D^2*H)	aboveground	0.972		8	17.0, 45.7	11.3, 30.5	63, 127, 152 and 212	657 to 1182	14.1	6
352	220	Wang, Q.C., Wang, Q.L., Li, D., Wu, N.S., and Cheng, Z.C.: Suitable management density of multi-benefit management pattern in Pinus elliottii plantation on hilly region of Jiangxi Province, Chinese Journal of Applied Ecology, 12(5), 663-666, 2001 (in Chinese).	web of science	China	Jiangxi	Hilly Region of Jiangxi Province	27.283	116.033	17.9	1643	700	6.33278	planted	Pinaceae	Pinus	Pinus elliottii	0.075846	0.806399	W=a*(D^2*H)^b	-2.57905	0.806399	ln(W)=a+b*ln(D^2*H)	aboveground	0.975		45	6.0, 28.0	4.4, 19.7	Young to mature		11.6	23
353	221	Wang, X.W., Li, X.Y., Guan, X.D., and Bai, G.X.: Preliminary study on the biomass of Larix olgensis plantation, Journal of Liaoning Forestry Science and Technology, (6), 30-34, 1993 (in Chinese).	web of science	China	Liaoning	Wandianzi Forest Farm	41.96	125.11	4.2	870	650	3.10216	planted	Pinaceae	Larix	Larix olgensis	0.029361	0.956373	W=a*(D^2*H)^b	-3.52809	0.956373	ln(W)=a+b*ln(D^2*H)	aboveground		0.994	9	11.4, 26.4	12.9, 26.4	23 to 46	550 to 2225	7.4	22
354	222	Wang, X.Y., Hu, D., and He, J.S.: Study on the biomass of Fagus engleriana forest and Quercus aliena var. acuteserrata forest in Shennongjia Region, Journal of Capital Normal University (Natural Science Edition), 28(2), 62-67, 2007a (in Chinese).	web of science	China	Hubei	Shennongjia Forest Region	31.317	110.475	10.7	1198	1405	6.69281	natural	Fagaceae	Fagus	Fagus engleriana	0.0125	1.05	W=a*(D^2*H)^b	-4.38203	1.05	ln(W)=a+b*ln(D^2*H)	aboveground		0.9878		2.0, 35.5	4.0, 16.0	33 to 130	2230 to 6300	14.5	20
355	223	Wang, Y., Li, Q., Zhang, P.Y., Wu, X.X., Jiang, Y.Z., and Jiang, J.T.: The biomass and nutritive element content of the fast-growing poplar plantations, Journal of Shandong Forestry Science and Technology, (2), 1-7, 1990 (in Chinese).	web of science	China	Shandong	Wenchang Township	36.617	116.75	13.7	650	35	0.0728497	planted	Fagaceae	Quercus	Quercus aliena var. acutiserrata	0.00888	1.08	W=a*(D^2*H)^b	-4.72395	1.08	ln(W)=a+b*ln(D^2*H)	aboveground		0.991		2.0, 23.6	4.0, 16.0	33 to 130	2230 to 6300	4.1	6
356	223	Wang, Y., Li, Q., Zhang, P.Y., Wu, X.X., Jiang, Y.Z., and Jiang, J.T.: The biomass and nutritive element content of the fast-growing poplar plantations, Journal of Shandong Forestry Science and Technology, (2), 1-7, 1990 (in Chinese).	web of science	China	Shandong	Wenchang Township	36.617	116.75	13.7	650	35	0.0728497	planted	Salicaceae	Populus	Populus canadensis cv. ‘I-69'	0.0030966	1.16194	W=a*(D^2*H)^b	-5.77745	1.16194	ln(W)=a+b*ln(D^2*H)	aboveground		>0.82	18	20.0, 30.0	25.0, 27.0	9	495	4.1	6
357	223	Wang, Y., Li, Q., Zhang, P.Y., Wu, X.X., Jiang, Y.Z., and Jiang, J.T.: The biomass and nutritive element content of the fast-growing poplar plantations, Journal of Shandong Forestry Science and Technology, (2), 1-7, 1990 (in Chinese).	web of science	China	Shandong	Wenchang Township	36.617	116.75	13.7	650	35	0.0728497	planted	Salicaceae	Populus	Populus canadensis cv. ‘I-72'	0.0075361	1.06813	W=a*(D^2*H)^b	-4.88805	1.06813	ln(W)=a+b*ln(D^2*H)	aboveground		>0.82	16	20.0, 31.0	23.0, 26.0	9	495	4.1	6
358	223	Wang, Y., Li, Q., Zhang, P.Y., Wu, X.X., Jiang, Y.Z., and Jiang, J.T.: The biomass and nutritive element content of the fast-growing poplar plantations, Journal of Shandong Forestry Science and Technology, (2), 1-7, 1990 (in Chinese).	web of science	China	Shandong	Wenchang Township	36.617	116.75	13.7	650	35	0.0728497	planted	Salicaceae	Populus	Populus canadensis cv. ‘I-214’	0.0023549	1.18784	W=a*(D^2*H)^b	-6.05126	1.18784	ln(W)=a+b*ln(D^2*H)	aboveground		>0.82	41	13.0, 31.0	15.0, 25.0	9	495	4.1	6
359	223	Wang, Y., Li, Q., Zhang, P.Y., Wu, X.X., Jiang, Y.Z., and Jiang, J.T.: The biomass and nutritive element content of the fast-growing poplar plantations, Journal of Shandong Forestry Science and Technology, (2), 1-7, 1990 (in Chinese).	web of science	China	Shandong	Wenchang Township	36.617	116.75	13.7	650	35	0.0728497	planted	Salicaceae	Populus	Populus canadensis cv. ‘Robusta'	0.013715	1.00591	W=a*(D^2*H)^b	-4.28927	1.00591	ln(W)=a+b*ln(D^2*H)	aboveground		>0.82	103	10.0, 33.0	10.0, 26.0	6 to 14	420	4.1	6
360	224	Wang, Y.T., Ma, Q.Y., Hou, G.W., Kan, Z.G., and Chen, Y.: Dynamics of the biomass and productivity of the naturally-regenerated Pinus densata forest in the burned areas of the western Sichuan Province, Forestry Science and Technology, 32(1), 37-40, 2007b (in Chinese).	web of science	China	Sichuan	South Ganzi City	29.417	100.533	-0.3	778	4588	5.45222	natural	Pinaceae	Pinus	Pinus densata	-2.45706	0.8212	ln(W)=a+b*ln(D^2*H)	-2.45706	0.8212	ln(W)=a+b*ln(D^2*H)	aboveground		0.907	7	3.8, 11.0	2.6, 9.4	9 to 23		30.2	20
361	225	Wen, D.C., Deng, Z.R., and Xiang, H.H.: Study on the productivity of Ussuri poplar plantation, Journal of Northeast Forestry University, 15(2), 42-49, 1987 (in Chinese).	web of science	China	Heilongjiang	Ergu Forest Farm	46.983	128.117	1.6	617	323	0.216414	planted	Salicaceae	Populus	Populus ussuriensis	0.019747	0.9251	W=a*(D^2*H)^b	-3.92475	0.9251	ln(W)=a+b*ln(D^2*H)	aboveground		0.995	6	6.0, 25.0	6.7, 18.4	19	1400	7.4	22
362	226	Wen, S.Z., Pan, W.C., Tian, D.L., and Kang, W.X.: Hydroecological benefits from Chinese fir plantation ecosystem: Preliminary report of comprehensive trial of small forested watershed, Journal of Central South Forestry College, 9(S), 11-22, 1989 (in Chinese).	web of science	China	Hunan	Huitong Ecological Station	26.833	109.75	16.8	1300	340	1.00517	planted	Taxodiaceae	Cunninghamia	Cunninghamia lanceolata	0.044	0.815	W=a*(D^2*H)^b	-3.12357	0.815	ln(W)=a+b*ln(D^2*H)	aboveground		0.99		10.0, 17.0	9.0, 16.0	16	2700 to 3300	4	10
363	226	Wen, S.Z., Pan, W.C., Tian, D.L., and Kang, W.X.: Hydroecological benefits from Chinese fir plantation ecosystem: Preliminary report of comprehensive trial of small forested watershed, Journal of Central South Forestry College, 9(S), 11-22, 1989 (in Chinese).	web of science	China	Hunan	Huitong Ecological Station	26.833	109.75	16.8	1300	340	1.00517	planted	Taxodiaceae	Cunninghamia	Cunninghamia lanceolata	0.015	0.969	W=a*(D^2*H)^b	-4.19971	0.969	ln(W)=a+b*ln(D^2*H)	aboveground		0.99		10.0, 17.0	9.0, 16.0	16	2700 to 3300	4	10
364	226	Wen, S.Z., Pan, W.C., Tian, D.L., and Kang, W.X.: Hydroecological benefits from Chinese fir plantation ecosystem: Preliminary report of comprehensive trial of small forested watershed, Journal of Central South Forestry College, 9(S), 11-22, 1989 (in Chinese).	web of science	China	Hunan	Huitong Ecological Station	26.833	109.75	16.8	1300	340	1.00517	planted	Taxodiaceae	Cunninghamia	Cunninghamia lanceolata	0.035	0.858	W=a*(D^2*H)^b	-3.35241	0.858	ln(W)=a+b*ln(D^2*H)	aboveground		0.98		10.0, 17.0	9.0, 16.0	16	2700 to 3300	4	10
365	227	Wen, Y.G., Liang, H.W., and Jiang, H.P.: The biomass and its distribution of Chinese fir plantations in Guangxi, Journal of Guangxi Agricultural University, 14(1), 55-64, 1995 (in Chinese).	web of science	China	Guangxi	Qiping Forest Farm	23.117	110	19.1	1750	400	0.134466	planted	Taxodiaceae	Cunninghamia	Cunninghamia lanceolata	0.0295	0.8805	W=a*(D^2*H)^b	-3.52337	0.8805	ln(W)=a+b*ln(D^2*H)	aboveground		0.967	15	6.0, 24.0	5.0, 21.5	21 to 26	2194	9.8	25
366	227	Wen, Y.G., Liang, H.W., and Jiang, H.P.: The biomass and its distribution of Chinese fir plantations in Guangxi, Journal of Guangxi Agricultural University, 14(1), 55-64, 1995 (in Chinese).	web of science	China	Guangxi	Liluo Forest Farm	25.9	110.075	13.9	1533	575	18.146	planted	Taxodiaceae	Cunninghamia	Cunninghamia lanceolata	0.02981	0.88973	W=a*(D^2*H)^b	-3.51291	0.88973	ln(W)=a+b*ln(D^2*H)	aboveground		0.985	52	6.0, 24.0	5.0, 21.5	21 to 26	1382	30.7	50
367	227	Wen, Y.G., Liang, H.W., and Jiang, H.P.: The biomass and its distribution of Chinese fir plantations in Guangxi, Journal of Guangxi Agricultural University, 14(1), 55-64, 1995 (in Chinese).	web of science	China	Guangxi	Laoshan Forest Farm	24.267	106.317	21.6	1130	750	9.32567	planted	Taxodiaceae	Cunninghamia	Cunninghamia lanceolata	0.02848	0.89366	W=a*(D^2*H)^b	-3.55855	0.89366	ln(W)=a+b*ln(D^2*H)	aboveground		0.975	40	6.0, 24.0	5.0, 21.5	21 to 26	2068	9.8	25
368	227	Wen, Y.G., Liang, H.W., and Jiang, H.P.: The biomass and its distribution of Chinese fir plantations in Guangxi, Journal of Guangxi Agricultural University, 14(1), 55-64, 1995 (in Chinese).	web of science	China	Guangxi	Qingyuan Forest Farm	24.45	108.667	19.2	1240	200	1.57876	planted	Taxodiaceae	Cunninghamia	Cunninghamia lanceolata	0.02296	0.9119	W=a*(D^2*H)^b	-3.774	0.9119	ln(W)=a+b*ln(D^2*H)	aboveground		0.967	17	6.0, 24.0	5.0, 21.5	21 to 26	1895	12	47
369	228	Wen, Y.G., He, T.P., Li, X.X., Liang, H.W., Zhou, J.Y., and Su, Y.J.: The biomass and productivity of Eucalyptus exserta coastal protection plantation in Hepu County, Guangxi, Journal of Guangxi Agricultural and Biological Science, 19(1), 1-5, 2000a (in Chinese).	web of science	China	Guangxi	Shankou Forest Farm	21.579	109.704	23	1589	35	0.297606	planted	Myrtaceae	Eucalyptus	Eucalyptus exserta	0.016628	1.04046	W=a*(D^2*H)^b	-4.09667	1.04046	ln(W)=a+b*ln(D^2*H)	aboveground		0.9941	34	3.9, 8.2	5.2, 11.5	1.5, 2.5, 4.5 and 7.7	2084 to 2639	9.8	25
370	229	Wen, Y.G., Liang, H.W., Zhao, L.J., Zhou, M.Y., He, B., Wang, L.H., Wei, S.H., Zheng, B., Liu, D.J., and Tang, Z.S.: Biomass and productivity of Eucalyptus urophylla plantation, Journal of Tropical and Subtropical Botany, 8(2), 123-127, 2000b (in Chinese).	web of science	China	Guangxi	Dongmen Forest Farm	22.392	107.617	21.8	1200	150	2.7495	planted	Myrtaceae	Eucalyptus	Eucalyptus urophylla	0.0240739	0.976806	W=a*(D^2*H)^b	-3.72663	0.976806	ln(W)=a+b*ln(D^2*H)	aboveground		0.9972	9	4.6, 23.0	9.9, 29.0	10	1667	9.8	25
371	230	Wu, Q.Z.: Study on the biomass of Mytilaria laosensis plantation, Journal of Fujian Forestry Science and Technology, 32(3), 125-129, 2005 (in Chinese).	web of science	China	Fujian	Hanxian Township	26.333	117.313	18	1737	360	0.693585	planted	Hamamelidaceae	Mytilaria	Mytilaria laosensis	0.0344655	0.934026	W=a*(D^2*H)^b	-3.3678	0.934026	ln(W)=a+b*ln(D^2*H)	aboveground		0.9876	17	4.6, 24.0	11.6, 16.8	15	1785	12.4	48
372	231	Wu, H.X., Shi, Y.G., Zhang, H.Z., and Zhang, S.C.: Study on the biomass of Pinus tabuliformis plantation in Badaling Forest Farm, Hebei Journal of Forestry and Orchard Research, 21(3), 240-242, 2006 (in Chinese).	web of science	China	Beijing	Badaling Forest Farm	40.379	115.959	10.8	454	780	0.879255	planted	Pinaceae	Pinus	Pinus tabuliformis	0.7639	0.4384	W=a*(D^2*H)^b	-0.269318	0.4384	ln(W)=a+b*ln(D^2*H)	aboveground		0.937	16	6.5, 17.7	6.5, 9.8	30		5.1	23
373	232	Wu, P., Ding, F.J., Cui, Y.C., Zhu, J., and Li, C.R.: The biomass and productivity of young Pinus massoniana forests of Pearl River Shelterbelt Construction Project in Qiannan City, Guizhou Agricultural Sciences, 40(6), 169-172, 2012a (in Chinese).	web of science	China	Guizhou	Duanshan and Gangdu Townships	25.985	106.738	15.8	1213	1100	1.86228	planted	Pinaceae	Pinus	Pinus massoniana	0.137	0.7502	W=a*(D^2*H)^b	-1.98777	0.7502	ln(W)=a+b*ln(D^2*H)	aboveground		0.909	18	1.6, 6.4	0.9, 4.9	1 to 6	1725 to 3000	11.2	21
374	233	Wu, S.R., Yang, H.Q., Hong, R., Zhu, W., and Chen, X.Q.: The biomass and its distribution of Pinus massoniana plantation, Journal of Fujian Forestry Science and Technology, 26(1), 18-21, 1999 (in Chinese).	web of science	China	Fujian	Shuixi Forest Farm	27.05	118.317	18	1630	215	1.94614	planted	Pinaceae	Pinus	Pinus massoniana	0.0395	0.9318	W=a*(D^2*H)^b	-3.23145	0.9318	ln(W)=a+b*ln(D^2*H)	aboveground		0.99		4.8, 23.2	4.1, 19.1	5, 11, 14, 20, 24 and 30	875 to 4075	12.4	48
[truncated: 238 more rows]
